# Supplementary material for: Mapping Monthly Water Scarcity in Global Transboundary Basins at Country-Basin Mesh Based Spatial Resolution
Source: Sci Rep. 2018 Feb 1;8:2144. doi: 10.1038/s41598-018-20032-w (PMC5794897; doi:10.1038/s41598-018-20032-w)
Supplement: Supplementary file 1 — Dataset 1 [file 41598_2018_20032_MOESM1_ESM.xls]

## Sheet: Sheet1
Table S2. Monthly water footprint of transboundary basins' country-basin units in Km³/month.Period: 1996–2005 Mapping Monthly Water Scarcity in Global Transboundary Basins at Country-Basin Mesh Based Spatial Resolution Dagmawi Mulugeta Degefu*, Weijun He⁺, Zaiyi Liao⁺, Liang Yuan, Zheng Wei Huang, Min An
OBJECTID	Country	River or lake basin	Country-Basin Sub-basin	January	Feburary	March	April	May	June	July	August	September	October	November	December
1	Afghanistan	Aral Sea	ARAL_AFG	0.003	0.001	0.005	0.044	0.05	0.099	0.208	0.212	0.165	0.065	0.008	0.004
2	Afghanistan	Hari/Harirud	HARI_AFG	0.004	0.002	0.023	0.07	0.049	0.059	0.137	0.151	0.115	0.049	0.009	0.006
3	Afghanistan	Helmand	HLMD_AFG	0.042	0.057	0.22	0.415	0.262	0.296	0.589	0.639	0.521	0.26	0.07	0.053
4	Afghanistan	Indus	INDU_AFG	0.004	0.002	0.003	0.03	0.038	0.067	0.13	0.14	0.119	0.053	0.01	0.007
5	Afghanistan	Kowl E Namaksar	KOWL_AFG	0	0	0	0.001	0.001	0.001	0.001	0.002	0.002	0.001	0	0
6	Afghanistan	Murgab	MRGB_AFG	0.002	0.001	0.008	0.03	0.019	0.025	0.065	0.075	0.056	0.022	0.003	0.002
7	Angola	Chiloango	CLNG_AGO	0	0	0	0	0	0	0	0	0	0	0	0
8	Angola	Congo/Zaire	CNGO_AGO	0	0	0	0	0	0	0	0	0	0	0	0
9	Angola	Cuvelai/Etosha	ETOS_AGO	0	0	0	0	0	0	0	0	0	0	0	0
10	Angola	Kunene	KUNE_AGO	0	0	0	0	0	0	0	0	0	0	0	0
11	Angola	Okavango	OKVG_AGO	0	0	0.001	0.001	0.002	0.002	0.002	0.003	0.003	0.003	0.002	0.001
12	Angola	Zambezi	ZAMB_AGO	0	0	0	0	0	0	0	0	0	0	0	0
13	Albania	Drin	DRIN_ALB	0.001	0.001	0.002	0.002	0.003	0.006	0.016	0.021	0.005	0.002	0.001	0.001
14	Albania	Lake Prespa	LKPP_ALB	0.001	0.001	0.001	0.002	0.004	0.009	0.02	0.025	0.008	0.002	0.001	0.001
15	Albania	Vijose	VJSE_ALB	0	0	0	0	0.001	0.002	0.004	0.005	0.001	0	0	0
16	Andorra	Ebro	EBRO_AND	0	0	0	0	0	0	0.001	0.001	0.001	0	0	0
17	Argentina	Aysen	AYSN_ARG	0	0	0	0	0	0	0	0	0	0	0	0
18	Argentina	Baker	BAKR_ARG	0	0	0	0	0	0	0	0	0	0	0	0
19	Argentina	Carmen Silva/Chico	CHIC_ARG	0	0	0	0	0	0	0	0	0	0	0	0
20	Argentina	Gallegos/Chico	GALG_ARG	0	0	0	0	0	0	0	0	0	0	0	0
21	Argentina	La Plata	LPTA_ARG	0.481	0.299	0.161	0.11	0.072	0.073	0.091	0.112	0.142	0.156	0.25	0.241
22	Argentina	Lake Fagnano	LKFN_ARG	0	0	0	0	0	0	0	0	0	0	0	0
23	Argentina	Palena	PLNA_ARG	0	0	0	0	0	0	0	0	0	0	0	0
24	Argentina	Pascua	PSCU_ARG	0	0	0	0	0	0	0	0	0	0	0	0
25	Argentina	Puelo	PUEL_ARG	0	0	0	0	0	0	0	0	0	0	0	0
26	Argentina	Rio Grande (South America)	RGSA_ARG	0	0	0	0	0	0	0	0	0	0	0	0
27	Argentina	Yelcho	YELC_ARG	0	0	0	0	0	0	0	0	0	0	0	0
28	Armenia	Kura-Araks	KURA_ARM	0.008	0.008	0.013	0.025	0.034	0.067	0.089	0.095	0.055	0.026	0.011	0.009
29	Austria	Danube	DANU_AUT	0.014	0.014	0.014	0.015	0.016	0.018	0.022	0.033	0.025	0.017	0.014	0.014
30	Austria	Elbe	ELBE_AUT	0	0	0	0	0	0	0	0	0	0	0	0
31	Austria	Rhine	RHIN_AUT	0.001	0.001	0.001	0.001	0.001	0.001	0.001	0.001	0.001	0.001	0.001	0.001
32	Azerbaijan	Kura-Araks	KURA_AZE	0.009	0.011	0.055	0.176	0.166	0.284	0.403	0.422	0.216	0.066	0.019	0.015
33	Burundi	Congo/Zaire	CNGO_BDI	0	0	0	0	0.001	0.001	0.002	0.002	0.002	0.001	0	0
34	Burundi	Nile	NILE_BDI	0	0	0	0	0.001	0.001	0.001	0.001	0.001	0.001	0	0
35	Belgium	Rhine	RHIN_BEL	0.007	0.007	0.007	0.007	0.007	0.007	0.007	0.007	0.007	0.007	0.007	0.007
36	Belgium	Schelde	SHLD_BEL	0.009	0.009	0.009	0.009	0.01	0.01	0.009	0.009	0.009	0.009	0.009	0.009
37	Benin	Niger	NGER_BEN	0	0	0	0	0	0	0	0	0	0	0	0
38	Benin	Oueme	OUEM_BEN	0.001	0.001	0.002	0.001	0.001	0.001	0.001	0.001	0.001	0	0.001	0.001
39	Benin	Volta	VOLT_BEN	0	0	0	0	0	0	0	0	0	0	0	0
40	Burkina Faso	Komoe	KMOE_BFA	0.001	0.001	0.001	0.001	0.001	0.001	0.001	0.001	0.001	0.001	0.001	0.001
41	Burkina Faso	Niger	NGER_BFA	0	0.001	0.001	0.001	0.001	0.001	0	0	0	0.001	0.001	0.001
42	Burkina Faso	Volta	VOLT_BFA	0.006	0.006	0.009	0.006	0.005	0.007	0.005	0.003	0.004	0.008	0.005	0.006
43	Bangladesh	Ganges-Brahmaputra-Meghna	GANG_BGD	0.141	0.231	0.494	0.287	0.081	0.039	0.269	0.225	0.498	2.193	2.239	0.131
44	Bangladesh	Karnaphuli	KNFL_BGD	0.001	0.002	0.002	0.002	0.001	0.001	0.001	0.001	0.003	0.021	0.014	0.001
45	Bulgaria	Danube	DANU_BGR	0.011	0.011	0.011	0.011	0.012	0.012	0.02	0.024	0.02	0.015	0.011	0.011
46	Bulgaria	Maritsa	MRSA_BGR	0.007	0.007	0.007	0.013	0.035	0.077	0.128	0.166	0.094	0.029	0.009	0.007
47	Bulgaria	Nestos	NSTO_BGR	0.001	0.001	0.001	0.002	0.004	0.013	0.024	0.041	0.023	0.009	0.002	0.001
48	Bulgaria	Struma	STUM_BGR	0.005	0.005	0.005	0.007	0.012	0.021	0.029	0.04	0.029	0.011	0.006	0.005
49	Bulgaria	Velaka	VLKA_BGR	0	0	0	0	0	0	0	0	0	0	0	0
50	Bosnia and Herzegovina	Danube	DANU_BIH	0.002	0.002	0.002	0.002	0.002	0.002	0.003	0.003	0.002	0.002	0.002	0.002
51	Bosnia and Herzegovina	Neretva	NRTV_BIH	0	0	0	0	0	0.002	0.005	0.004	0.001	0	0	0
52	Byelarus	Daugava	DUGV_BLR	0.001	0.001	0.001	0.001	0.003	0.003	0.002	0.003	0.002	0.001	0.001	0.001
53	Byelarus	Dnieper	DNPR_BLR	0.007	0.007	0.007	0.008	0.025	0.027	0.021	0.025	0.014	0.008	0.007	0.007
54	Byelarus	Narva	NRVA_BLR	0	0	0	0	0	0	0	0	0	0	0	0
55	Byelarus	Neman	NMAN_BLR	0.002	0.002	0.002	0.002	0.005	0.006	0.005	0.007	0.004	0.002	0.002	0.002
56	Byelarus	Vistula/Wista	VSTL_BLR	0.001	0.001	0.001	0.001	0.003	0.003	0.002	0.003	0.002	0.001	0.001	0.001
57	Belize	Belize	BLZE_BLZ	0	0	0	0	0	0	0	0	0	0	0	0
58	Bolivia	Amazon	AMZN_BOL	0.048	0.039	0.031	0.017	0.005	0.005	0.006	0.006	0.006	0.011	0.015	0.022
59	Bolivia	Cancoso/Lauca	CNCS_BOL	0	0	0	0	0	0	0	0	0	0	0	0
60	Bolivia	La Plata	LPTA_BOL	0.021	0.016	0.013	0.009	0.004	0.004	0.004	0.005	0.006	0.008	0.008	0.008
61	Bolivia	Lake Titicaca-Poopo System	LKTC_BOL	0.026	0.016	0.013	0.006	0.001	0.001	0.001	0.001	0.001	0.005	0.008	0.013
62	Brazil	Amazon	AMZN_BRA	0.006	0.006	0.006	0.006	0.006	0.007	0.007	0.007	0.007	0.007	0.006	0.006
63	Brazil	La Plata	LPTA_BRA	0.497	0.237	0.133	0.177	0.138	0.199	0.288	0.344	0.261	0.234	0.224	0.274
64	Brazil	Lagoon Mirim	LMRM_BRA	0.187	0.065	0.021	0.001	0	0	0	0	0	0.029	0.061	0.085
65	Brazil	Oiapoque/Oyupock	OYPK_BRA	0	0	0	0	0	0	0	0	0	0	0	0
66	Brazil	Orinoco	ORIN_BRA	0	0	0	0	0	0	0	0	0	0	0	0
67	Brunei	Pandaruan	PNDR_BRN	0	0	0	0	0	0	0	0	0	0	0	0
68	Bhutan	Ganges-Brahmaputra-Meghna	GANG_BTN	0.009	0.004	0.004	0.005	0.012	0.006	0.005	0.004	0.005	0.011	0.009	0.008
69	Botswana	Limpopo	LMPO_BWA	0.001	0.002	0.003	0.003	0.002	0.002	0.002	0.004	0.004	0.004	0.003	0.002
70	Botswana	Okavango	OKVG_BWA	0	0	0	0	0	0	0	0	0	0	0	0
71	Botswana	Orange	ORAN_BWA	0.001	0.002	0.002	0.001	0.001	0.001	0.001	0.002	0.002	0.002	0.001	0.001
72	Botswana	Zambezi	ZAMB_BWA	0	0	0	0	0	0	0	0	0	0	0	0
73	Central African Republic	Congo/Zaire	CNGO_CAF	0.002	0.002	0.003	0.001	0	0	0	0	0	0	0	0.001
74	Central African Republic	Lake Chad	LKCH_CAF	0.003	0.003	0.004	0.002	0	0	0	0	0	0	0	0.001
75	Central African Republic	Sanaga	SANA_CAF	0	0	0	0	0	0	0	0	0	0	0	0
76	Canada	Alsek	ALSK_CAN	0	0	0	0	0	0	0	0	0	0	0	0
77	Canada	Chilkat	CLKT_CAN	0	0	0	0	0	0	0	0	0	0	0	0
78	Canada	Columbia	CLMB_CAN	0.002	0.002	0.002	0.005	0.008	0.011	0.016	0.017	0.011	0.005	0.003	0.002
79	Canada	Firth	FRTH_CAN	0	0	0	0	0	0	0	0	0	0	0	0
80	Canada	Fraser	FRSR_CAN	0.005	0.005	0.005	0.007	0.009	0.01	0.013	0.016	0.01	0.006	0.005	0.005
81	Canada	Mississippi	MISS_CAN	0	0	0.003	0.028	0.041	0.041	0.076	0.075	0.036	0.021	0.006	0.001
82	Canada	Nelson-Saskatchewan	NELS_CAN	0.031	0.031	0.032	0.093	0.175	0.196	0.324	0.461	0.24	0.1	0.051	0.035
83	Canada	Skagit	SKAG_CAN	0	0	0	0	0	0	0	0	0	0	0	0
84	Canada	St. Croix	SCRO_CAN	0	0	0	0	0	0	0	0	0	0	0	0
85	Canada	St. John (North America)	SJNA_CAN	0.002	0.002	0.002	0.002	0.002	0.002	0.002	0.002	0.002	0.002	0.002	0.002
86	Canada	St. Lawrence	SLAW_CAN	0.192	0.192	0.192	0.193	0.202	0.213	0.226	0.225	0.204	0.193	0.192	0.192
87	Canada	Stikine	STKN_CAN	0	0	0	0	0	0	0	0	0	0	0	0
88	Canada	Taku	TAKU_CAN	0	0	0	0	0	0	0	0	0	0	0	0
89	Canada	Whiting	WHIT_CAN	0	0	0	0	0	0	0	0	0	0	0	0
90	Canada	Yukon	YUKN_CAN	0	0	0	0	0	0	0	0	0	0	0	0
91	Switzerland	Danube	DANU_CHE	0	0	0	0	0	0	0	0	0	0	0	0
92	Switzerland	Po	POXX_CHE	0	0	0	0	0	0	0	0	0	0	0	0
93	Switzerland	Rhine	RHIN_CHE	0.009	0.009	0.009	0.009	0.009	0.009	0.009	0.009	0.009	0.009	0.009	0.009
94	Switzerland	Rhone	RHON_CHE	0.002	0.002	0.002	0.002	0.002	0.002	0.002	0.002	0.002	0.002	0.002	0.002
95	Chile	Aysen	AYSN_CHL	0	0	0	0	0	0	0	0	0	0	0	0
96	Chile	Baker	BAKR_CHL	0	0	0	0	0	0	0	0	0	0	0	0
97	Chile	Carmen Silva/Chico	CHIC_CHL	0	0	0	0	0	0	0	0	0	0	0	0
98	Chile	Cullen	CULL_CHL	0	0	0	0	0	0	0	0	0	0	0	0
99	Chile	Gallegos/Chico	GALG_CHL	0	0	0	0	0	0	0	0	0	0	0	0
100	Chile	Palena	PLNA_CHL	0	0	0	0	0	0	0	0	0	0	0	0
101	Chile	Pascua	PSCU_CHL	0	0	0	0	0	0	0	0	0	0	0	0
102	Chile	Puelo	PUEL_CHL	0	0	0	0	0	0	0	0	0	0	0	0
103	Chile	Rio Grande (South America)	RGSA_CHL	0	0	0	0	0	0	0	0	0	0	0	0
104	Chile	Seno Union/Serrano	SENO_CHL	0	0	0	0	0	0	0	0	0	0	0	0
105	Chile	Valdivia	VDVA_CHL	0.037	0.018	0.013	0.003	0.008	0.007	0.007	0.007	0.008	0.009	0.008	0.02
106	Chile	Yelcho	YELC_CHL	0	0	0	0	0	0	0	0	0	0	0	0
107	Chile	Zapaleri	ZAPL_CHL	0	0	0	0	0	0	0	0	0	0	0	0
108	China	Amur	AMUR_CHN	0.055	0.055	0.062	0.438	1.544	2.352	1.264	0.758	0.527	0.08	0.062	0.058
109	China	Bei Jiang/Hsi	HSIX_CHN	0.116	0.139	0.167	0.347	0.526	0.35	0.378	0.349	0.575	0.103	0.09	0.098
110	China	Ganges-Brahmaputra-Meghna	GANG_CHN	0.012	0.016	0.028	0.03	0.021	0.005	0.003	0.002	0.003	0.007	0.007	0.007
111	China	Ili/Kunes He	ILIX_CHN	0.001	0.001	0.018	0.131	0.262	0.273	0.319	0.282	0.195	0.027	0.005	0.001
112	China	Indus	INDU_CHN	0	0	0	0	0	0	0	0	0	0	0	0
113	China	Irrawaddy	IRWD_CHN	0.008	0.01	0.016	0.046	0.034	0.014	0.004	0.004	0.005	0.003	0.003	0.006
114	China	Mekong	MEKO_CHN	0.022	0.026	0.04	0.109	0.115	0.06	0.027	0.02	0.028	0.007	0.008	0.014
115	China	Ob	OBXX_CHN	0	0	0	0.002	0.004	0.003	0.001	0	0.002	0.001	0	0
116	China	Pu Lun T'o	PULT_CHN	0	0	0.001	0.016	0.039	0.032	0.024	0.02	0.019	0.006	0.001	0
117	China	Red/Song Hong	REDX_CHN	0.023	0.029	0.041	0.102	0.117	0.048	0.018	0.016	0.031	0.008	0.008	0.012
118	China	Salween	SALW_CHN	0.006	0.007	0.011	0.028	0.027	0.012	0.005	0.005	0.005	0.002	0.002	0.005
119	China	Sujfun	SUJF_CHN	0	0	0	0.001	0.002	0.005	0.003	0.001	0.002	0	0	0
120	China	Tarim	TRIM_CHN	0.044	0.099	0.352	0.763	1.297	1.354	1.467	1.319	0.934	0.223	0.093	0.038
121	China	Tumen	TUMN_CHN	0.002	0.002	0.002	0.01	0.023	0.029	0.014	0.011	0.014	0.002	0.002	0.002
122	China	Yalu	YALU_CHN	0.003	0.003	0.003	0.007	0.03	0.025	0.014	0.008	0.018	0.004	0.003	0.003
123	Ivory Coast	Bia	BIAX_CIV	0	0	0	0	0	0	0	0	0	0	0	0
124	Ivory Coast	Cavally	CVLY_CIV	0	0	0	0	0	0	0	0	0	0	0	0
125	Ivory Coast	Komoe	KMOE_CIV	0.001	0.001	0.002	0.001	0.001	0	0.001	0.001	0.001	0.001	0.002	0.002
126	Ivory Coast	Niger	NGER_CIV	0.001	0.002	0.004	0.003	0.002	0.001	0	0	0	0.001	0.002	0.003
127	Ivory Coast	Sassandra	SASS_CIV	0.001	0.002	0.004	0.004	0.002	0.001	0.001	0.001	0.001	0.001	0.002	0.003
128	Ivory Coast	Tano	TANO_CIV	0	0	0	0	0	0	0	0	0	0	0	0
129	Ivory Coast	Volta	VOLT_CIV	0	0.001	0.001	0	0	0	0	0	0	0	0.001	0.001
130	Cameroon	Akpa	AKPA_CMR	0.001	0.001	0	0	0	0	0	0	0	0	0	0.001
131	Cameroon	Benito/Ntem	BENT_CMR	0	0	0	0	0	0	0	0	0	0	0	0
132	Cameroon	Congo/Zaire	CNGO_CMR	0	0	0	0	0	0	0	0	0	0	0	0
133	Cameroon	Cross	CROS_CMR	0	0	0	0	0	0	0	0	0	0	0	0
134	Cameroon	Lake Chad	LKCH_CMR	0.003	0.003	0.004	0.003	0	0.001	0.001	0	0	0	0	0.002
135	Cameroon	Niger	NGER_CMR	0.002	0.003	0.003	0.002	0	0.002	0.004	0.005	0.004	0.018	0.03	0.003
136	Cameroon	Ogooue	OGOO_CMR	0	0	0	0	0	0	0	0	0	0	0	0
137	Cameroon	Sanaga	SANA_CMR	0	0	0	0	0	0	0	0	0	0	0	0
138	Congo, Republic of the (Brazzaville)	Congo/Zaire	CNGO_COG	0.001	0.001	0.001	0.001	0.001	0.001	0.001	0.001	0.001	0.001	0.001	0.001
139	Congo, Republic of the (Brazzaville)	Ogooue	OGOO_COG	0	0	0	0	0	0	0	0	0	0	0	0
140	Colombia	Amazon	AMZN_COL	0.001	0.001	0.001	0.001	0.001	0.001	0.001	0.001	0.001	0.001	0.001	0.001
141	Colombia	Catatumbo	CTTB_COL	0.001	0.002	0.004	0.005	0.004	0.006	0.007	0.006	0.002	0.001	0.001	0.001
142	Colombia	Mira	MIRA_COL	0.002	0.002	0.001	0.001	0.002	0.003	0.006	0.012	0.009	0.004	0.003	0.001
143	Colombia	Orinoco	ORIN_COL	0.002	0.002	0.013	0.006	0.003	0.003	0.003	0.004	0.002	0.002	0.002	0.002
144	Colombia	Patia	PTIA_COL	0.002	0.002	0.002	0.002	0.003	0.004	0.006	0.008	0.006	0.003	0.002	0.002
145	Costa Rica	Corredores/Colorado	CORR_CRI	0	0.001	0.001	0.001	0	0	0	0	0	0	0	0
146	Costa Rica	San Juan	SJUA_CRI	0.004	0.006	0.017	0.025	0.008	0.004	0.004	0.005	0.005	0.005	0.004	0.005
147	Costa Rica	Sixaola	SIOL_CRI	0.001	0.001	0.001	0.001	0	0	0	0	0	0	0	0
148	Czech Republic	Danube	DANU_CZE	0.004	0.004	0.004	0.005	0.007	0.007	0.012	0.028	0.018	0.008	0.004	0.004
149	Czech Republic	Elbe	ELBE_CZE	0.008	0.008	0.008	0.008	0.009	0.009	0.01	0.011	0.01	0.008	0.008	0.008
150	Czech Republic	Oder/Odra	ODER_CZE	0.002	0.002	0.002	0.002	0.002	0.002	0.002	0.002	0.002	0.002	0.002	0.002
151	Germany	Danube	DANU_DEU	0.022	0.022	0.022	0.022	0.023	0.023	0.025	0.028	0.026	0.023	0.022	0.022
152	Germany	Elbe	ELBE_DEU	0.034	0.034	0.034	0.034	0.036	0.039	0.054	0.066	0.059	0.038	0.034	0.034
153	Germany	Oder/Odra	ODER_DEU	0.002	0.002	0.002	0.002	0.002	0.002	0.004	0.004	0.004	0.002	0.002	0.002
154	Germany	Rhine	RHIN_DEU	0.07	0.07	0.07	0.07	0.071	0.072	0.076	0.088	0.084	0.072	0.07	0.07
155	Djibouti	Awash	AWSH_DJI	0	0	0	0	0	0	0	0	0	0	0	0
156	Denmark	Wiedau	WIED_DNK	0	0	0	0	0	0.001	0.001	0.001	0.001	0	0	0
157	Dominican Republic	Artibonite	ATBN_DOM	0	0.01	0.024	0.036	0.032	0.019	0.011	0.009	0.002	0	0	0.002
158	Algeria	Daoura	DAUR_DZA	0	0	0	0	0	0	0	0	0	0	0	0
159	Algeria	Dra	DRAX_DZA	0	0	0	0	0	0	0	0	0	0	0	0
160	Algeria	Guir	GUIR_DZA	0	0	0	0	0	0	0	0	0	0	0	0
161	Algeria	Lake Chad	LKCH_DZA	0	0	0	0	0	0	0	0	0	0	0	0
162	Algeria	Medjerda	MDJD_DZA	0	0	0	0	0	0	0	0	0	0	0	0
163	Algeria	Niger	NGER_DZA	0	0	0	0	0	0	0	0	0	0	0	0
164	Algeria	Tafna	TAFN_DZA	0	0	0.001	0.001	0.002	0.004	0.006	0.006	0.004	0.001	0.001	0
165	Ecuador	Amazon	AMZN_ECU	0.001	0.001	0.001	0.001	0.001	0.002	0.002	0.003	0.002	0.002	0.002	0.001
166	Ecuador	Chira	CHIR_ECU	0.005	0.002	0.001	0.001	0.002	0.002	0.003	0.005	0.004	0.003	0.005	0.003
167	Ecuador	Mira	MIRA_ECU	0.002	0.001	0.001	0	0	0	0.003	0.008	0.005	0.001	0.001	0.001
168	Ecuador	Tumbes	TUMB_ECU	0.016	0.008	0.002	0.002	0.01	0.007	0.012	0.018	0.017	0.006	0.012	0.01
169	Ecuador	Zarumilla	ZARM_ECU	0.011	0.005	0.001	0.001	0.004	0.005	0.008	0.011	0.01	0.007	0.012	0.009
170	Egypt	Nile	NILE_EGY	0.556	0.68	1.375	1.81	1.865	1.046	1.647	1.873	1.491	0.838	0.314	0.344
171	Eritrea	Baraka	BRKA_ERI	0.001	0.001	0.001	0.001	0	0	0	0	0	0	0	0.001
172	Eritrea	Gash	GASH_ERI	0.002	0.002	0.003	0.002	0.001	0.002	0.001	0.001	0.002	0.002	0.001	0.001
173	Eritrea	Nile	NILE_ERI	0	0	0	0	0	0	0	0	0	0	0	0
174	Western Sahara	Atui	ATUI_ESH	0	0	0	0	0	0	0	0	0	0	0	0
175	Spain	Douro/Duero	DURO_ESP	0.006	0.008	0.019	0.037	0.069	0.224	0.523	0.537	0.218	0.045	0.007	0.006
176	Spain	Ebro	EBRO_ESP	0.005	0.011	0.047	0.079	0.125	0.287	0.608	0.546	0.251	0.07	0.011	0.005
177	Spain	Guadiana	GUDN_ESP	0.002	0.01	0.04	0.067	0.114	0.311	0.561	0.533	0.251	0.077	0.012	0.003
178	Spain	Lima	LIMA_ESP	0	0	0	0	0	0.001	0.002	0.002	0.001	0	0	0
179	Spain	Mino	MINO_ESP	0.001	0.001	0.001	0.001	0.001	0.004	0.013	0.015	0.005	0.001	0.001	0.001
180	Spain	Tagus/Tejo	TAGU_ESP	0.008	0.012	0.031	0.047	0.082	0.205	0.373	0.36	0.179	0.06	0.011	0.008
181	Estonia	Gauja	GUJA_EST	0	0	0	0	0	0	0	0	0	0	0	0
182	Estonia	Narva	NRVA_EST	0	0	0	0	0	0	0	0.001	0	0	0	0
183	Estonia	Parnu	PRNU_EST	0	0	0	0	0	0	0	0	0	0	0	0
184	Ethiopia	Awash	AWSH_ETH	0.062	0.045	0.033	0.01	0.009	0.009	0.005	0.004	0.025	0.048	0.042	0.041
185	Ethiopia	Gash	GASH_ETH	0.001	0.001	0.002	0.001	0.001	0.002	0.001	0.001	0.002	0.002	0.001	0.001
186	Ethiopia	Juba-Shibeli	JUBA_ETH	0.014	0.011	0.006	0.001	0.001	0.002	0.003	0.004	0.005	0.004	0.004	0.008
187	Ethiopia	Lake Turkana	LKTK_ETH	0.03	0.024	0.016	0.004	0.003	0.002	0.006	0.019	0.024	0.011	0.011	0.016
188	Ethiopia	Lotagipi Swamp	LGPS_ETH	0	0	0	0	0	0	0	0	0	0	0	0
189	Ethiopia	Nile	NILE_ETH	0.108	0.082	0.094	0.042	0.033	0.019	0.008	0.003	0.025	0.058	0.062	0.068
190	Finland	Kemi	KEMI_FIN	0	0	0	0	0	0	0	0	0	0	0	0
191	Finland	Naatamo	NAAT_FIN	0	0	0	0	0	0	0	0	0	0	0	0
192	Finland	Olanga	OLNG_FIN	0	0	0	0	0	0	0	0	0	0	0	0
193	Finland	Oulu	OULU_FIN	0	0	0	0	0	0	0.001	0.001	0.001	0	0	0
194	Finland	Pasvik	PSVK_FIN	0	0	0	0	0	0	0	0	0	0	0	0
195	Finland	Tana	TANA_FIN	0	0	0	0	0	0	0	0	0	0	0	0
196	Finland	Torne/Tornealven	TORN_FIN	0	0	0	0	0	0	0	0	0	0	0	0
197	Finland	Tuloma	TULM_FIN	0	0	0	0	0	0	0	0	0	0	0	0
198	Finland	Vuoksa	VUKS_FIN	0.002	0.002	0.002	0.002	0.002	0.002	0.002	0.002	0.002	0.002	0.002	0.002
199	France	Garonne	GRON_FRA	0.009	0.009	0.01	0.013	0.021	0.04	0.217	0.286	0.182	0.045	0.01	0.009
200	France	Rhine	RHIN_FRA	0.011	0.011	0.011	0.011	0.012	0.012	0.013	0.024	0.018	0.012	0.011	0.011
201	France	Rhone	RHON_FRA	0.026	0.026	0.027	0.029	0.036	0.049	0.121	0.132	0.063	0.029	0.026	0.026
202	France	Roia	ROIA_FRA	0	0	0	0	0.001	0.001	0.001	0.001	0.001	0	0	0
203	France	Schelde	SHLD_FRA	0.007	0.007	0.007	0.007	0.008	0.01	0.017	0.02	0.012	0.007	0.007	0.007
204	France	Seine	SEIN_FRA	0.047	0.047	0.047	0.05	0.063	0.08	0.13	0.177	0.128	0.06	0.047	0.047
205	Gabon	Benito/Ntem	BENT_GAB	0	0	0	0	0	0	0	0	0	0	0	0
206	Gabon	Mbe	MBEX_GAB	0	0	0	0	0	0	0	0	0	0	0	0
207	Gabon	Nyanga	NYGA_GAB	0	0	0	0	0	0	0	0	0	0	0	0
208	Gabon	Ogooue	OGOO_GAB	0.001	0.001	0.001	0	0	0	0	0	0	0	0	0
209	Gabon	Utamboni	UTBN_GAB	0	0	0	0	0	0	0	0	0	0	0	0
210	United Kingdom	Bann	BANN_GBR	0.001	0.001	0.001	0.001	0.001	0.001	0.001	0.001	0.001	0.001	0.001	0.001
211	United Kingdom	Erne	ERNE_GBR	0	0	0	0	0	0	0	0	0	0	0	0
212	United Kingdom	Foyle	FOYL_GBR	0	0	0	0	0	0	0	0	0	0	0	0
213	Georgia	Kura-Araks	KURA_GEO	0.007	0.007	0.011	0.02	0.032	0.05	0.076	0.082	0.049	0.024	0.009	0.007
214	Georgia	Sulak	SULK_GEO	0	0	0	0	0	0	0	0	0	0	0	0
215	Georgia	Terek	TERK_GEO	0	0	0	0	0	0	0	0	0	0	0	0
216	Ghana	Bia	BIAX_GHA	0	0	0	0	0	0	0	0	0	0	0	0
217	Ghana	Komoe	KMOE_GHA	0	0	0	0	0	0	0	0	0	0	0	0
218	Ghana	Tano	TANO_GHA	0	0	0	0	0	0	0	0	0	0	0	0
219	Ghana	Volta	VOLT_GHA	0.004	0.004	0.004	0.003	0.001	0.002	0.002	0.002	0.002	0.003	0.002	0.002
220	Guinea	Corubal	CRBL_GIN	0	0	0	0	0	0	0	0	0	0	0	0
221	Guinea	Gambia	GAMB_GIN	0	0	0	0	0	0	0	0	0	0	0	0
222	Guinea	Great Scarcies	GSCR_GIN	0	0	0	0	0	0	0	0	0	0	0	0
223	Guinea	Little Scarcies	LSCR_GIN	0	0	0	0	0	0	0	0	0	0	0	0
224	Guinea	Loffa	LOFF_GIN	0	0	0	0	0	0	0	0	0	0	0	0
225	Guinea	Moa	MOAX_GIN	0	0	0	0	0	0	0	0	0	0	0	0
226	Guinea	Niger	NGER_GIN	0.001	0.002	0.002	0.002	0.005	0.002	0.002	0.001	0.002	0.003	0.001	0.002
227	Guinea	Sassandra	SASS_GIN	0	0	0	0	0	0	0	0	0	0	0	0
228	Guinea	Senegal	SENG_GIN	0	0	0	0	0.001	0	0	0	0	0	0	0
229	Guinea	St. John (Africa)	SJAF_GIN	0	0	0	0	0	0	0	0	0	0	0	0
230	Guinea	St. Paul	SPAU_GIN	0	0	0	0	0	0	0	0	0	0	0	0
231	Gambia, The	Gambia	GAMB_GMB	0	0	0	0	0	0	0	0	0	0	0	0
232	Guinea-Bissau	Corubal	CRBL_GNB	0	0	0	0	0	0	0	0	0	0	0	0
233	Guinea-Bissau	Geba	GEBA_GNB	0.001	0.001	0.001	0.001	0.001	0	0	0	0	0	0	0.001
234	Equatorial Guinea	Benito/Ntem	BENT_GNQ	0	0	0	0	0	0	0	0	0	0	0	0
235	Greece	Maritsa	MRSA_GRC	0	0	0.001	0.006	0.026	0.055	0.076	0.079	0.037	0.007	0.001	0
236	Greece	Nestos	NSTO_GRC	0	0	0	0.002	0.005	0.017	0.028	0.042	0.024	0.008	0.001	0
237	Greece	Struma	STUM_GRC	0	0	0	0.002	0.005	0.012	0.017	0.025	0.017	0.006	0	0
238	Greece	Vardar	VRDR_GRC	0.001	0.001	0.002	0.007	0.02	0.045	0.061	0.088	0.054	0.02	0.002	0.001
239	Greece	Vijose	VJSE_GRC	0	0	0	0.001	0.002	0.006	0.009	0.01	0.004	0.001	0	0
240	Guatemala	Belize	BLZE_GTM	0	0	0	0	0	0	0	0	0	0	0	0
241	Guatemala	Grijalva	GJLV_GTM	0.001	0.001	0.001	0.002	0.002	0.001	0.001	0.001	0.001	0.001	0.001	0.001
242	Guatemala	Hondo	HOND_GTM	0	0	0	0	0	0	0	0	0	0	0	0
243	Guatemala	Lempa	LMPA_GTM	0.004	0.001	0.004	0.005	0.001	0.001	0.001	0.001	0.001	0.001	0.003	0.004
244	Guatemala	Motaqua	MOTQ_GTM	0.001	0.001	0.003	0.008	0.002	0.001	0.001	0.001	0.001	0.001	0.001	0.001
245	Guatemala	Suchiate	SUCT_GTM	0	0	0.001	0.001	0.001	0	0	0	0	0	0	0
246	French Guiana	Maroni	MRNI_GUF	0	0	0	0	0	0	0	0	0	0	0	0
247	French Guiana	Oiapoque/Oyupock	OYPK_GUF	0	0	0	0	0	0	0	0	0	0	0	0
248	Guyana	Amazon	AMZN_GUY	0.006	0.006	0.006	0.006	0.006	0.007	0.007	0.007	0.007	0.007	0.006	0.006
249	Guyana	Barima	BRMA_GUY	0	0	0	0	0	0	0	0	0	0	0	0
250	Guyana	Corantijn/Courantyne	CRTY_GUY	0	0	0	0	0	0	0	0	0	0	0	0
251	Guyana	Essequibo	ESQB_GUY	0	0	0.001	0.001	0.001	0.001	0.005	0.011	0.036	0.017	0.005	0.001
252	Honduras	Chamelecon	CHAM_HND	0	0	0	0	0	0	0	0	0	0	0	0
253	Honduras	Choluteca	CHLT_HND	0.001	0.001	0.003	0.004	0.001	0	0.001	0.001	0	0	0	0.001
254	Honduras	Coco/Segovia	COCO_HND	0	0	0	0	0	0	0	0	0	0	0	0
255	Honduras	Lempa	LMPA_HND	0	0	0.001	0.001	0.001	0	0	0	0	0	0	0
256	Honduras	Motaqua	MOTQ_HND	0.002	0.002	0.002	0.003	0.001	0.001	0	0	0	0	0	0.001
257	Croatia	Danube	DANU_HRV	0.001	0.001	0.001	0.001	0.002	0.002	0.003	0.004	0.002	0.001	0.001	0.001
258	Croatia	Krka	KRKA_HRV	0	0	0	0	0	0	0	0	0	0	0	0
259	Croatia	Neretva	NRTV_HRV	0	0	0	0	0	0	0.001	0.001	0	0	0	0
260	Haiti	Artibonite	ATBN_HTI	0	0.004	0.011	0.018	0.018	0.016	0.013	0.002	0.001	0	0	0.001
261	Hungary	Danube	DANU_HUN	0.023	0.023	0.023	0.03	0.04	0.047	0.066	0.077	0.048	0.03	0.023	0.023
262	Indonesia	Sembakung	SMBK_IDN	0	0	0	0	0	0	0	0	0	0	0	0
263	Indonesia	Tami	TAMI_IDN	0	0	0	0	0	0	0	0	0	0	0	0
264	Indonesia	Tjeroaka-Wanggoe	TJWA_IDN	0	0	0	0	0	0	0	0	0	0	0	0
265	India	Fenney	FNNY_IND	0.001	0.002	0.002	0.002	0.001	0.001	0.001	0.001	0.007	0.02	0.02	0.001
266	India	Ganges-Brahmaputra-Meghna	GANG_IND	12.6	13.044	18.163	11.354	9.898	5.39	3.56	2.106	3.167	5.931	9.588	6.482
267	India	Indus	INDU_IND	3.014	3.341	6.569	4.714	1.809	1.703	3.464	3.846	4.941	4.91	3.521	1.855
268	India	Irrawaddy	IRWD_IND	0.001	0	0	0	0	0	0	0	0.001	0.001	0.001	0.001
269	India	Kaladan	KALD_IND	0	0	0	0	0	0	0	0	0	0	0	0
270	India	Karnaphuli	KNFL_IND	0	0	0	0	0	0	0	0	0	0	0	0
271	Ireland	Castletown	CSTL_IRL	0	0	0	0	0	0	0	0	0	0	0	0
272	Ireland	Erne	ERNE_IRL	0	0	0	0	0	0	0	0	0	0	0	0
273	Iran	Atrak	ATRK_IRN	0.005	0.01	0.036	0.077	0.093	0.105	0.123	0.125	0.081	0.051	0.021	0.009
274	Iran	BahuKalat/Rudkhanehye	RDKH_IRN	0	0	0.001	0.001	0	0	0.001	0.002	0.001	0	0	0
275	Iran	Dasht	DSHT_IRN	0.002	0.002	0.004	0.004	0.002	0.002	0.003	0.004	0.003	0.002	0.002	0.001
276	Iran	Hari/Harirud	HARI_IRN	0.013	0.037	0.097	0.182	0.199	0.206	0.222	0.227	0.15	0.103	0.052	0.019
277	Iran	Helmand	HLMD_IRN	0.001	0.001	0.002	0.002	0.001	0.001	0.001	0.001	0.001	0.001	0.001	0.001
278	Iran	Kowl E Namaksar	KOWL_IRN	0	0.001	0.003	0.006	0.006	0.006	0.006	0.006	0.004	0.003	0.002	0.001
279	Iran	Kura-Araks	KURA_IRN	0.004	0.008	0.052	0.145	0.157	0.216	0.259	0.297	0.169	0.065	0.025	0.011
280	Iran	Tigris-Euphrates/Shatt al Arab	TIGR_IRN	0.044	0.27	0.764	1.303	1.675	1.585	1.267	1.326	0.845	0.666	0.337	0.074
281	Iraq	Tigris-Euphrates/Shatt al Arab	TIGR_IRQ	0.116	0.31	1.469	2.709	3.27	1.539	1.263	0.834	0.499	0.289	0.162	0.128
282	Israel	Jordan	JORD_ISR	0.001	0.002	0.011	0.031	0.045	0.04	0.044	0.041	0.024	0.015	0.008	0.003
283	Italy	Danube	DANU_ITA	0	0	0	0	0	0	0	0	0	0	0	0
284	Italy	Po	POXX_ITA	0.048	0.048	0.049	0.053	0.145	0.234	0.743	0.761	0.257	0.067	0.048	0.048
285	Jordan	Jordan	JORD_JOR	0.003	0.005	0.016	0.042	0.059	0.057	0.061	0.055	0.03	0.023	0.016	0.009
286	Jordan	Tigris-Euphrates/Shatt al Arab	TIGR_JOR	0	0	0	0	0	0	0	0	0	0	0	0
287	Kazakhstan	Aral Sea	ARAL_KAZ	0.01	0.01	0.015	0.118	0.328	0.67	1.214	1.356	1	0.366	0.035	0.012
288	Kazakhstan	Ili/Kunes He	ILIX_KAZ	0.005	0.005	0.005	0.031	0.081	0.14	0.207	0.251	0.202	0.078	0.009	0.005
289	Kazakhstan	Ob	OBXX_KAZ	0.013	0.013	0.013	0.04	0.14	0.192	0.275	0.239	0.132	0.049	0.014	0.013
290	Kazakhstan	Oral/Ural	ORAL_KAZ	0.002	0.002	0.002	0.009	0.034	0.065	0.11	0.077	0.035	0.011	0.002	0.002
291	Kazakhstan	Shu/Chu	SHUR_KAZ	0.001	0.001	0.002	0.021	0.087	0.149	0.204	0.221	0.158	0.062	0.007	0.002
292	Kazakhstan	Talas	TALA_KAZ	0.001	0.001	0.002	0.019	0.06	0.122	0.182	0.198	0.142	0.053	0.005	0.001
293	Kazakhstan	Volga	VOLG_KAZ	0	0	0	0	0	0	0	0	0	0	0	0
294	Kenya	Juba-Shibeli	JUBA_KEN	0.012	0.009	0.003	0.001	0.001	0.002	0.003	0.004	0.005	0.003	0.002	0.005
295	Kenya	Lake Natron	LKNT_KEN	0.001	0.002	0.001	0.001	0.001	0.001	0.002	0.003	0.002	0.002	0.001	0.001
296	Kenya	Lake Turkana	LKTK_KEN	0.007	0.004	0.001	0.001	0.001	0.001	0.001	0.001	0.001	0.002	0.001	0.003
297	Kenya	Lotagipi Swamp	LGPS_KEN	0	0	0	0	0	0	0	0	0	0	0	0
298	Kenya	Nile	NILE_KEN	0.005	0.005	0.002	0.002	0.004	0.004	0.006	0.01	0.012	0.006	0.002	0.003
299	Kenya	Umba	UMBA_KEN	0	0	0	0	0	0	0	0	0	0	0	0
300	Kyrgyzstan	Aral Sea	ARAL_KGZ	0.004	0.004	0.005	0.067	0.214	0.327	0.47	0.471	0.305	0.111	0.015	0.004
301	Kyrgyzstan	Ili/Kunes He	ILIX_KGZ	0	0	0	0	0	0	0	0	0	0	0	0
302	Kyrgyzstan	Shu/Chu	SHUR_KGZ	0.001	0.001	0.001	0.016	0.094	0.148	0.154	0.149	0.107	0.041	0.005	0.001
303	Kyrgyzstan	Talas	TALA_KGZ	0	0	0	0.001	0.011	0.023	0.025	0.026	0.017	0.006	0	0
304	Kyrgyzstan	Tarim	TRIM_KGZ	0	0	0	0	0	0	0	0	0	0	0	0
305	Cambodia (Kampuchea)	Mekong	MEKO_KHM	0.37	0.016	0.015	0.017	0.135	0.12	0.066	0.102	0.047	0.063	0.096	0.246
306	Cambodia (Kampuchea)	Song Vam Co Dong	SVCD_KHM	0.067	0.038	0.028	0.031	0.266	0.23	0.178	0.125	0.006	0.006	0.009	0.032
307	South Korea	Han	HANX_KOR	0.017	0.017	0.017	0.017	0.021	0.044	0.035	0.027	0.034	0.017	0.017	0.017
308	Laos, People's Democratic Republic of	Ca/Song-Koi	CAXX_LAO	0	0	0	0	0.001	0.001	0	0	0	0.001	0	0
309	Laos, People's Democratic Republic of	Ma	MAXX_LAO	0.001	0.001	0	0	0	0	0	0	0	0.002	0.001	0
310	Laos, People's Democratic Republic of	Mekong	MEKO_LAO	0.038	0.026	0.022	0.026	0.01	0.011	0.024	0.011	0.025	0.115	0.096	0.033
311	Liberia	Cavally	CVLY_LBR	0	0	0	0	0	0	0	0	0	0	0	0
312	Liberia	Cestos	CSTO_LBR	0	0	0	0	0	0	0	0	0	0	0	0
313	Liberia	Loffa	LOFF_LBR	0	0	0	0	0	0	0	0	0	0	0	0
314	Liberia	Mana-Morro	MANA_LBR	0	0	0	0	0	0	0	0	0	0	0	0
315	Liberia	Moa	MOAX_LBR	0	0	0	0	0	0	0	0	0	0	0	0
316	Liberia	St. John (Africa)	SJAF_LBR	0	0	0	0	0	0	0	0	0	0	0	0
317	Liberia	St. Paul	SPAU_LBR	0	0	0	0	0	0	0	0	0	0	0	0
318	Libya	Lake Chad	LKCH_LBY	0	0	0	0	0	0	0	0	0	0	0	0
319	Lesotho	Orange	ORAN_LSO	0	0	0	0	0	0	0	0	0	0	0	0
320	Lithuania	Neman	NMAN_LTU	0.002	0.002	0.002	0.002	0.003	0.003	0.003	0.003	0.003	0.002	0.002	0.002
321	Lithuania	Venta	VENT_LTU	0	0	0	0	0	0	0	0	0	0	0	0
322	Luxembourg	Rhine	RHIN_LUX	0.002	0.002	0.002	0.002	0.002	0.002	0.002	0.002	0.002	0.002	0.002	0.002
323	Latvia	Barta	BRTA_LVA	0	0	0	0	0	0	0	0	0	0	0	0
324	Latvia	Daugava	DUGV_LVA	0	0	0	0	0.001	0.001	0.001	0.001	0.001	0	0	0
325	Latvia	Gauja	GUJA_LVA	0	0	0	0	0	0	0	0	0	0	0	0
326	Latvia	Lielupe	LLUP_LVA	0	0	0	0	0	0	0	0	0	0	0	0
327	Latvia	Narva	NRVA_LVA	0	0	0	0	0	0	0	0	0	0	0	0
328	Latvia	Salaca	SALC_LVA	0	0	0	0	0	0	0	0	0	0	0	0
329	Latvia	Venta	VENT_LVA	0	0	0	0	0	0	0	0	0	0	0	0
330	Morocco	Daoura	DAUR_MAR	0	0	0	0	0.001	0.002	0.003	0.003	0.002	0.001	0.001	0
331	Morocco	Dra	DRAX_MAR	0.003	0.004	0.006	0.013	0.02	0.018	0.015	0.013	0.011	0.009	0.006	0.004
332	Morocco	Guir	GUIR_MAR	0	0	0	0	0	0	0	0	0	0	0	0
333	Morocco	Tafna	TAFN_MAR	0	0	0	0	0	0	0	0	0	0	0	0
334	Moldova	Danube	DANU_MDA	0.003	0.003	0.003	0.006	0.02	0.026	0.028	0.038	0.022	0.006	0.003	0.003
335	Moldova	Dniester	DNSR_MDA	0.003	0.003	0.003	0.008	0.036	0.043	0.028	0.065	0.035	0.008	0.003	0.003
336	Moldova	Kogilnik	KGNK_MDA	0.001	0.001	0.001	0.001	0.002	0.002	0.001	0.001	0.001	0.001	0.001	0.001
337	Moldova	Sarata	SRTA_MDA	0	0	0	0.001	0.004	0.005	0.005	0.007	0.004	0.001	0	0
338	Mexico	Candelaria	CDLR_MEX	0	0	0	0	0	0	0	0	0	0	0	0
339	Mexico	Coatan Achute	CTAT_MEX	0.005	0.007	0.015	0.018	0.008	0.001	0.001	0.001	0	0	0.002	0.008
340	Mexico	Colorado	CLDO_MEX	0.001	0.003	0.006	0.008	0.008	0.013	0.02	0.024	0.02	0.013	0.004	0.002
341	Mexico	Grijalva	GJLV_MEX	0.008	0.011	0.031	0.045	0.032	0.012	0.008	0.012	0.007	0.007	0.012	0.02
342	Mexico	Hondo	HOND_MEX	0	0.001	0.004	0.008	0.006	0.003	0.003	0.003	0.003	0.001	0	0.001
343	Mexico	Rio Grande (North America)	RGNA_MEX	0.04	0.075	0.134	0.204	0.228	0.162	0.215	0.279	0.27	0.204	0.055	0.044
344	Mexico	Tijuana	TIJU_MEX	0.001	0.001	0.001	0.002	0.002	0.002	0.003	0.003	0.003	0.002	0.002	0.001
345	Mexico	Yaqui	YAQU_MEX	0.017	0.051	0.1	0.113	0.051	0.033	0.023	0.035	0.044	0.03	0.017	0.016
346	Macedonia	Drin	DRIN_MKD	0	0	0	0	0	0.001	0.002	0.002	0.001	0	0	0
347	Macedonia	Lake Prespa	LKPP_MKD	0	0	0	0	0.001	0.002	0.003	0.004	0.002	0	0	0
348	Macedonia	Struma	STUM_MKD	0	0	0	0.001	0.002	0.005	0.008	0.011	0.007	0.003	0	0
349	Macedonia	Vardar	VRDR_MKD	0.002	0.002	0.002	0.004	0.008	0.016	0.03	0.034	0.017	0.005	0.002	0.002
350	Mali	Niger	NGER_MLI	0.009	0.009	0.013	0.011	0.152	0.141	0.12	0.084	0.092	0.096	0.008	0.008
351	Mali	Senegal	SENG_MLI	0.001	0.001	0.001	0.001	0.001	0.001	0.001	0.001	0.001	0.001	0.001	0.001
352	Mali	Volta	VOLT_MLI	0.001	0.001	0.001	0	0	0	0	0	0	0	0.001	0.001
353	Myanmar (Burma)	Irrawaddy	IRWD_MMR	0.036	0.045	0.088	0.089	0.06	0.317	0.13	0.082	0.241	0.524	0.134	0.021
354	Myanmar (Burma)	Kaladan	KALD_MMR	0	0	0	0	0	0	0	0	0	0.001	0	0
355	Myanmar (Burma)	Mekong	MEKO_MMR	0.004	0.004	0.008	0.009	0.004	0.012	0.006	0.004	0.011	0.013	0.009	0.004
356	Myanmar (Burma)	Pakchan	PKCN_MMR	0	0	0.001	0	0	0	0	0.001	0	0.001	0	0
357	Myanmar (Burma)	Salween	SALW_MMR	0.005	0.005	0.009	0.012	0.009	0.032	0.021	0.015	0.028	0.031	0.013	0.004
358	Mongolia	Amur	AMUR_MNG	0	0	0	0	0	0	0	0	0	0	0	0
359	Mongolia	Har Us Nur	HRUN_MNG	0	0	0	0	0	0	0.001	0.001	0	0	0	0
360	Mongolia	Jenisej/Yenisey	YNSY_MNG	0.001	0.001	0.001	0.001	0.003	0.003	0.005	0.007	0.005	0.002	0.001	0.001
361	Mongolia	Lake Ubsa-Nur	LKUN_MNG	0	0	0	0	0	0	0	0	0	0	0	0
362	Mongolia	Pu Lun T'o	PULT_MNG	0	0	0	0	0	0	0	0	0	0	0	0
363	Montenegro	Danube	DANU_MON	0.002	0.002	0.002	0.002	0.002	0.002	0.002	0.002	0.002	0.002	0.002	0.002
364	Mozambique	Buzi	BUZI_MOZ	0	0	0	0	0	0	0	0	0	0	0	0
365	Mozambique	Incomati	ICMT_MOZ	0	0	0.001	0.001	0	0.001	0.001	0.002	0.002	0.002	0	0
366	Mozambique	Limpopo	LMPO_MOZ	0.004	0.002	0.002	0.001	0	0	0.001	0.002	0.003	0.003	0.001	0.002
367	Mozambique	Maputo	MPUT_MOZ	0	0	0	0	0	0	0	0	0	0	0	0
368	Mozambique	Pungwe	PUNG_MOZ	0.001	0	0	0.002	0.003	0.003	0.003	0.004	0.006	0.006	0.003	0.001
369	Mozambique	Ruvuma	RVMA_MOZ	0	0	0	0	0	0	0	0	0	0	0	0
370	Mozambique	Sabi	SABI_MOZ	0	0	0	0	0	0	0	0	0	0	0	0
371	Mozambique	Umbeluzi	UBLZ_MOZ	0	0	0	0	0	0	0	0.001	0.001	0.001	0	0
372	Mozambique	Zambezi	ZAMB_MOZ	0	0	0	0	0.006	0.008	0.009	0.014	0.022	0.021	0.009	0.002
373	Mauritania	Atui	ATUI_MRT	0	0	0	0	0	0	0	0	0	0	0	0
374	Mauritania	Senegal	SENG_MRT	0.015	0.008	0.013	0.01	0.01	0.01	0.025	0.023	0.02	0.035	0.028	0.016
375	Malawi	Zambezi	ZAMB_MWI	0.005	0.005	0.007	0.018	0.034	0.03	0.034	0.047	0.06	0.06	0.032	0.011
376	Malaysia	Sembakung	SMBK_MYS	0	0	0	0	0	0	0	0	0	0	0	0
377	Namibia	Cuvelai/Etosha	ETOS_NAM	0	0	0.001	0.002	0.002	0.001	0.001	0.001	0.001	0.001	0.001	0.001
378	Namibia	Kunene	KUNE_NAM	0	0	0	0	0	0	0	0	0	0	0	0
379	Namibia	Okavango	OKVG_NAM	0	0	0	0	0	0	0	0	0	0	0	0
380	Namibia	Orange	ORAN_NAM	0.001	0.001	0.002	0.002	0.001	0.001	0.001	0.001	0.002	0.002	0.002	0.001
381	Namibia	Zambezi	ZAMB_NAM	0	0	0	0	0	0	0	0	0	0	0	0
382	Niger	Lake Chad	LKCH_NER	0.076	0.056	0.058	0.003	0.002	0.001	0.001	0.001	0.001	0.001	0.022	0.029
383	Niger	Niger	NGER_NER	0.047	0.048	0.047	0.024	0.037	0.041	0.043	0.038	0.068	0.067	0.016	0.018
384	Nigeria	Akpa	AKPA_NGA	0	0	0	0	0	0	0	0	0	0	0	0
385	Nigeria	Cross	CROS_NGA	0.001	0.001	0.001	0.001	0.001	0.001	0.001	0.001	0.001	0.001	0.001	0.001
386	Nigeria	Lake Chad	LKCH_NGA	0.059	0.08	0.098	0.091	0.027	0.022	0.013	0.009	0.011	0.021	0.02	0.032
387	Nigeria	Niger	NGER_NGA	0.057	0.074	0.092	0.062	0.019	0.015	0.011	0.009	0.011	0.016	0.02	0.038
388	Nigeria	Oueme	OUEM_NGA	0.001	0.001	0.001	0.001	0.001	0.001	0.001	0.001	0.001	0.001	0.001	0.001
389	Nicaragua	Coco/Segovia	COCO_NIC	0.001	0.001	0.002	0.002	0.001	0	0	0	0	0	0	0.001
390	Nicaragua	Negro	NEGR_NIC	0.003	0.003	0.008	0.01	0.003	0.001	0.003	0.005	0.001	0.001	0	0.002
391	Nicaragua	San Juan	SJUA_NIC	0.004	0.004	0.009	0.013	0.005	0.002	0.002	0.003	0.002	0.001	0.001	0.002
392	Netherlands	Rhine	RHIN_NLD	0.006	0.006	0.006	0.007	0.011	0.013	0.014	0.019	0.009	0.007	0.006	0.006
393	Norway	Glama	GLAM_NOR	0.001	0.001	0.001	0.001	0.002	0.003	0.004	0.004	0.002	0.001	0.001	0.001
394	Norway	Klaralven	KRLV_NOR	0	0	0	0	0	0	0	0	0	0	0	0
395	Norway	Naatamo	NAAT_NOR	0	0	0	0	0	0	0	0	0	0	0	0
396	Norway	Tana	TANA_NOR	0	0	0	0	0	0	0	0	0	0	0	0
397	Norway	Torne/Tornealven	TORN_NOR	0	0	0	0	0	0	0	0	0	0	0	0
398	Nepal	Ganges-Brahmaputra-Meghna	GANG_NPL	0.559	0.751	1.162	0.831	0.276	0.118	0.185	0.107	0.175	0.523	0.634	0.316
399	Pakistan	Dasht	DSHT_PAK	0.005	0.006	0.009	0.008	0.003	0.005	0.006	0.008	0.008	0.006	0.004	0.002
400	Pakistan	Helmand	HLMD_PAK	0.002	0.003	0.007	0.007	0.003	0.006	0.008	0.01	0.009	0.005	0.003	0.001
401	Pakistan	Indus	INDU_PAK	3.58	4.565	8.837	9.589	4.664	4.833	5.272	8.956	10.557	7.834	3.737	2.209
402	Peru	Amazon	AMZN_PER	0.055	0.056	0.079	0.25	0.294	0.206	0.164	0.248	0.257	0.177	0.116	0.059
403	Peru	Chira	CHIR_PER	0.012	0.01	0.007	0.007	0.011	0.012	0.011	0.014	0.016	0.017	0.016	0.016
404	Peru	Lake Titicaca-Poopo System	LKTC_PER	0.002	0.003	0.003	0.008	0.013	0.011	0.01	0.012	0.013	0.009	0.007	0.005
405	Papua New Guinea	Fly	FLYX_PNG	0	0	0	0	0	0	0	0	0	0	0	0
406	Papua New Guinea	Sepik	SEPK_PNG	0	0	0	0	0	0	0	0	0	0	0	0
407	Papua New Guinea	Tami	TAMI_PNG	0	0	0	0	0	0	0	0	0	0	0	0
408	Papua New Guinea	Tjeroaka-Wanggoe	TJWA_PNG	0	0	0	0	0	0	0	0	0	0	0	0
409	Poland	Neman	NMAN_POL	0	0	0	0	0	0	0	0	0	0	0	0
410	Poland	Oder/Odra	ODER_POL	0.028	0.028	0.028	0.028	0.031	0.033	0.034	0.038	0.034	0.029	0.028	0.028
411	Poland	Vistula/Wista	VSTL_POL	0.037	0.037	0.037	0.038	0.043	0.046	0.047	0.057	0.049	0.039	0.037	0.037
412	Korea, Democratic People's Republic of (North)	Amur	AMUR_PRK	0	0	0	0	0.001	0.001	0	0	0.001	0	0	0
413	Korea, Democratic Korea, Democratic People's Republic of (North)	Han	HANX_PRK	0.002	0.002	0.002	0.003	0.012	0.012	0.005	0.005	0.005	0.002	0.002	0.002
414	Korea, Democratic Korea, Democratic People's Republic of (North)	Tumen	TUMN_PRK	0.001	0.001	0.001	0.002	0.007	0.006	0.003	0.003	0.004	0.001	0.001	0.001
415	Korea, Democratic Korea, Democratic People's Republic of (North)	Yalu	YALU_PRK	0.002	0.002	0.002	0.005	0.033	0.024	0.011	0.007	0.017	0.003	0.002	0.002
416	Portugal	Douro/Duero	DURO_PRT	0.001	0.001	0.003	0.005	0.008	0.035	0.086	0.087	0.031	0.003	0.002	0.001
417	Portugal	Guadiana	GUDN_PRT	0.001	0.002	0.008	0.017	0.027	0.072	0.111	0.107	0.048	0.007	0.001	0.001
418	Portugal	Mino	MINO_PRT	0	0	0	0	0	0.002	0.004	0.004	0.001	0	0	0
419	Portugal	Tagus/Tejo	TAGU_PRT	0.001	0.002	0.007	0.019	0.043	0.149	0.303	0.301	0.122	0.01	0.002	0.001
420	Paraguay	La Plata	LPTA_PRY	0.034	0.018	0.015	0.007	0.002	0.002	0.005	0.021	0.028	0.014	0.013	0.018
421	Romania	Danube	DANU_ROM	0.037	0.037	0.038	0.054	0.131	0.173	0.308	0.255	0.139	0.071	0.038	0.037
422	Russia	Amur	AMUR_RUS	0.008	0.008	0.008	0.015	0.039	0.06	0.046	0.025	0.019	0.013	0.009	0.008
423	Russia	Daugava	DUGV_RUS	0.001	0.001	0.001	0.001	0.001	0.001	0.001	0.001	0.001	0.001	0.001	0.001
424	Russia	Dnieper	DNPR_RUS	0.009	0.009	0.009	0.01	0.031	0.039	0.041	0.046	0.02	0.009	0.009	0.009
425	Russia	Don	DONX_RUS	0.027	0.027	0.027	0.088	0.464	0.599	0.73	0.619	0.222	0.063	0.028	0.027
426	Russia	Har Us Nur	HRUN_RUS	0	0	0	0	0	0	0	0	0	0	0	0
427	Russia	Jenisej/Yenisey	YNSY_RUS	0.014	0.014	0.014	0.021	0.061	0.08	0.071	0.048	0.027	0.017	0.014	0.014
428	Russia	Kemi	KEMI_RUS	0	0	0	0	0	0	0	0	0	0	0	0
429	Russia	Lake Ubsa-Nur	LKUN_RUS	0	0	0	0	0	0	0	0	0	0	0	0
430	Russia	Lava/Pregel	LAVA_RUS	0	0	0	0	0.001	0.001	0.001	0.001	0.001	0	0	0
431	Russia	Mius	MIUS_RUS	0.001	0.001	0.001	0.001	0.001	0.001	0.001	0.001	0.001	0.001	0.001	0.001
432	Russia	Narva	NRVA_RUS	0.001	0.001	0.001	0.001	0.001	0.001	0.001	0.001	0.001	0.001	0.001	0.001
433	Russia	Neman	NMAN_RUS	0	0	0	0	0.001	0.001	0.001	0.001	0.001	0	0	0
434	Russia	Ob	OBXX_RUS	0.046	0.046	0.046	0.062	0.191	0.24	0.299	0.258	0.127	0.059	0.046	0.046
435	Russia	Olanga	OLNG_RUS	0	0	0	0	0	0	0	0	0	0	0	0
436	Russia	Oral/Ural	ORAL_RUS	0.005	0.005	0.005	0.011	0.072	0.118	0.206	0.171	0.051	0.014	0.005	0.005
437	Russia	Oulu	OULU_RUS	0	0	0	0	0	0	0	0	0	0	0	0
438	Russia	Pasvik	PSVK_RUS	0	0	0	0	0	0	0	0	0	0	0	0
439	Russia	Samur	SAMR_RUS	0	0	0	0	0	0.001	0.001	0.001	0.001	0	0	0
440	Russia	Sujfun	SUJF_RUS	0.001	0.001	0.001	0.001	0.001	0.001	0.001	0.001	0.001	0.001	0.001	0.001
441	Russia	Sulak	SULK_RUS	0.001	0.001	0.001	0.001	0.003	0.009	0.013	0.01	0.005	0.002	0.001	0.001
442	Russia	Terek	TERK_RUS	0.005	0.005	0.005	0.01	0.037	0.075	0.131	0.097	0.033	0.014	0.006	0.005
443	Russia	Tuloma	TULM_RUS	0	0	0	0	0	0	0	0	0	0	0	0
444	Serbia	Drin	DRIN_SRB	0.002	0.002	0.002	0.002	0.002	0.003	0.004	0.004	0.003	0.002	0.002	0.002
445	Serbia	Vardar	VRDR_SRB	0.008	0.008	0.008	0.008	0.009	0.012	0.017	0.018	0.011	0.008	0.008	0.008
446	Suriname	Amazon	AMZN_SUR	0	0	0	0	0	0	0	0	0	0	0	0
447	Suriname	Corantijn/Courantyne	CRTY_SUR	0	0	0	0	0	0	0	0	0	0	0	0
448	Suriname	Essequibo	ESQB_SUR	0	0	0	0	0	0	0	0	0	0	0	0
449	Suriname	Maroni	MRNI_SUR	0	0	0	0	0	0	0	0	0	0	0	0
450	Slovakia	Danube	DANU_SVK	0.007	0.007	0.007	0.01	0.017	0.022	0.036	0.059	0.029	0.012	0.007	0.007
451	Slovakia	Vistula/Wista	VSTL_SVK	0	0	0	0	0	0	0	0	0	0	0	0
452	Slovenia	Danube	DANU_SVN	0.003	0.003	0.004	0.003	0.004	0.004	0.004	0.004	0.004	0.003	0.003	0.003
453	Slovenia	Isonzo	ISNZ_SVN	0.001	0.001	0.001	0.001	0.001	0.001	0.002	0.001	0.001	0.001	0.001	0.001
454	Uzbekistan	Aral Sea	ARAL_UZB	0.028	0.026	0.154	0.849	1.473	2.845	5.513	5.576	3.754	1.423	0.183	0.063
455	Venezuela	Amacuro	AMCR_VEN	0	0	0	0	0	0	0	0	0	0	0	0
456	Venezuela	Amazon	AMZN_VEN	0	0	0	0	0	0	0	0	0	0	0	0
457	Venezuela	Catatumbo	CTTB_VEN	0.002	0.002	0.002	0.002	0.001	0.001	0.002	0.002	0.002	0.001	0.001	0.001
458	Venezuela	Essequibo	ESQB_VEN	0	0	0	0	0	0	0	0	0	0	0	0
459	Venezuela	Orinoco	ORIN_VEN	0.035	0.048	0.079	0.061	0.022	0.03	0.062	0.075	0.058	0.012	0.013	0.035
460	Vietnam	Bei Jiang/Hsi	HSIX_VNM	0.003	0.003	0.001	0.001	0.003	0.002	0.002	0.001	0.001	0.001	0.001	0.002
461	Vietnam	Ca/Song-Koi	CAXX_VNM	0.01	0.01	0.009	0.013	0.051	0.024	0.015	0.005	0.004	0.004	0.005	0.007
462	Vietnam	Ma	MAXX_VNM	0.013	0.012	0.008	0.013	0.051	0.016	0.011	0.006	0.006	0.008	0.007	0.008
463	Vietnam	Mekong	MEKO_VNM	0.106	0.094	0.057	0.067	0.313	0.281	0.227	0.155	0.02	0.019	0.02	0.04
464	Vietnam	Red/Song Hong	REDX_VNM	0.048	0.045	0.043	0.055	0.355	0.215	0.099	0.062	0.027	0.029	0.034	0.042
465	Russia	Volga	VOLG_RUS	0.121	0.121	0.121	0.155	0.624	0.813	1.14	0.979	0.359	0.164	0.125	0.121
466	Russia	Vuoksa	VUKS_RUS	0	0	0	0	0	0	0	0	0	0	0	0
467	Rwanda	Congo/Zaire	CNGO_RWA	0	0.002	0.002	0.001	0.001	0.003	0.004	0.005	0.004	0.002	0	0
468	Rwanda	Nile	NILE_RWA	0	0.002	0.002	0.001	0.003	0.005	0.003	0.003	0.002	0.001	0	0
469	Sudan	Baraka	BRKA_SDN	0	0.001	0.002	0.002	0.002	0.002	0.002	0.002	0.001	0.002	0.001	0.001
470	Sudan	Gash	GASH_SDN	0.003	0.003	0.004	0.003	0	0	0	0	0.001	0.001	0.001	0.002
471	Sudan	Lake Chad	LKCH_SDN	0.001	0.001	0.002	0.001	0.001	0.001	0.001	0.001	0.002	0.002	0.001	0.001
472	Sudan	Lotagipi Swamp	LGPS_SDN	0	0	0	0	0	0	0	0	0	0	0	0
473	Sudan	Nile	NILE_SDN	0.665	0.547	0.671	0.422	0.458	0.526	0.444	0.377	0.955	1.386	1.079	0.493
474	Senegal	Gambia	GAMB_SEN	0	0	0	0	0	0	0.001	0.001	0.001	0.001	0	0
475	Senegal	Geba	GEBA_SEN	0	0	0	0	0	0	0	0	0	0	0	0
476	Senegal	Senegal	SENG_SEN	0.008	0.003	0.005	0.004	0.004	0.004	0.008	0.007	0.007	0.014	0.017	0.009
477	Sierra Leone	Great Scarcies	GSCR_SLE	0	0	0	0	0	0	0	0	0	0	0	0
478	Sierra Leone	Little Scarcies	LSCR_SLE	0.005	0.006	0.008	0.005	0	0.002	0.001	0.001	0.004	0.002	0	0.002
479	Sierra Leone	Mana-Morro	MANA_SLE	0	0	0	0	0	0	0	0	0	0	0	0
480	Sierra Leone	Moa	MOAX_SLE	0	0	0	0	0	0	0	0	0	0	0	0
481	El Salvador	Goascoran	GOSR_SLV	0	0	0	0	0	0	0	0	0	0	0	0
482	El Salvador	Lempa	LMPA_SLV	0.005	0.004	0.008	0.01	0.005	0.003	0.003	0.003	0.002	0.003	0.004	0.007
483	El Salvador	Paz	PAZX_SLV	0.006	0.001	0.002	0.002	0.001	0.001	0.001	0.001	0.001	0.001	0.003	0.004
484	Somalia	Awash	AWSH_SOM	0.001	0.001	0.001	0.001	0.001	0.003	0.008	0.004	0.002	0.002	0.002	0.001
485	Somalia	Juba-Shibeli	JUBA_SOM	0.032	0.028	0.021	0.014	0.014	0.127	0.199	0.103	0.027	0.019	0.012	0.023
486	Serbia	Danube	DANU_SRB	0.033	0.033	0.034	0.035	0.038	0.043	0.054	0.06	0.044	0.035	0.033	0.033
487	Sweden	Klaralven	KRLV_SWE	0.003	0.003	0.003	0.003	0.003	0.003	0.004	0.003	0.003	0.003	0.003	0.003
488	Sweden	Torne/Tornealven	TORN_SWE	0	0	0	0	0	0	0	0	0	0	0	0
489	Swaziland	Incomati	ICMT_SWZ	0	0	0.001	0.009	0.01	0.01	0.012	0.016	0.02	0.016	0.01	0.005
490	Swaziland	Maputo	MPUT_SWZ	0.001	0.001	0.004	0.015	0.014	0.016	0.017	0.025	0.028	0.024	0.012	0.01
491	Swaziland	Umbeluzi	UBLZ_SWZ	0	0	0	0	0	0	0	0	0	0	0	0
492	Syria	Asi/Orontes	ASIX_SYR	0.002	0.003	0.02	0.102	0.199	0.195	0.249	0.231	0.13	0.045	0.011	0.003
493	Syria	Jordan	JORD_SYR	0.001	0.001	0.01	0.028	0.039	0.028	0.031	0.03	0.019	0.01	0.004	0.002
494	Syria	Nahr El Kebir	NHRK_SYR	0.001	0.001	0.003	0.026	0.05	0.048	0.063	0.058	0.033	0.01	0.003	0.001
495	Syria	Tigris-Euphrates/Shatt al Arab	TIGR_SYR	0.017	0.031	0.115	0.344	0.626	0.539	0.653	0.632	0.39	0.157	0.047	0.029
496	Chad	Lake Chad	LKCH_TCD	0.005	0.007	0.011	0.011	0.006	0.011	0.011	0.009	0.01	0.014	0.007	0.005
497	Chad	Niger	NGER_TCD	0	0	0	0	0	0	0	0	0	0	0	0
498	Togo	Mono	MONO_TGO	0	0	0	0	0	0	0	0	0	0	0	0
499	Togo	Volta	VOLT_TGO	0.001	0.001	0.001	0.001	0	0	0	0	0	0	0	0
500	Thailand	Mekong	MEKO_THA	0.195	0.232	0.398	0.446	0.205	0.07	0.171	0.103	0.117	0.437	0.833	0.411
501	Thailand	Salween	SALW_THA	0.001	0	0	0	0	0	0	0	0.001	0.001	0.001	0
502	Tajikistan	Aral Sea	ARAL_TJK	0.005	0.005	0.01	0.052	0.111	0.306	0.631	0.736	0.544	0.178	0.019	0.008
503	Tajikistan	Tarim	TRIM_TJK	0	0	0	0	0	0	0	0	0	0	0	0
504	Turkmenistan	Aral Sea	ARAL_TKM	0.002	0.003	0.016	0.045	0.053	0.09	0.2	0.163	0.124	0.102	0.008	0.004
505	Turkmenistan	Atrak	ATRK_TKM	0.002	0.011	0.041	0.068	0.121	0.164	0.181	0.196	0.137	0.067	0.015	0.004
506	Turkmenistan	Hari/Harirud	HARI_TKM	0.002	0.001	0.027	0.103	0.12	0.21	0.451	0.421	0.303	0.12	0.015	0.007
507	Turkmenistan	Murgab	MRGB_TKM	0.001	0	0.003	0.016	0.016	0.024	0.049	0.05	0.036	0.015	0.002	0.001
508	Timor Leste	Loes	LOES_TLS	0	0	0	0	0	0	0	0	0	0	0	0
509	Tunisia	Medjerda	MDJD_TUN	0.001	0.001	0.01	0.023	0.043	0.05	0.057	0.035	0.02	0.011	0.003	0.001
510	Turkey	Asi/Orontes	ASIX_TUR	0.002	0.002	0.003	0.022	0.114	0.192	0.259	0.25	0.145	0.044	0.006	0.003
511	Turkey	Coruh	CRUH_TUR	0.001	0.001	0.001	0.001	0.002	0.004	0.007	0.009	0.006	0.002	0.001	0.001
512	Turkey	Kura-Araks	KURA_TUR	0.002	0.002	0.003	0.009	0.021	0.036	0.035	0.043	0.031	0.012	0.003	0.002
513	Turkey	Maritsa	MRSA_TUR	0.001	0.001	0.001	0.003	0.016	0.031	0.042	0.037	0.015	0.004	0.001	0.001
514	Turkey	Tigris-Euphrates/Shatt al Arab	TIGR_TUR	0.012	0.012	0.018	0.086	0.346	0.761	1.054	1.052	0.699	0.222	0.04	0.014
515	Tanzania, United Republic of	Congo/Zaire	CNGO_TZA	0.001	0.001	0.001	0.001	0.004	0.005	0.003	0.002	0.002	0.002	0.001	0.001
516	Tanzania, United Tanzania, United Republic of	Lake Natron	LKNT_TZA	0.003	0.006	0.007	0.003	0.009	0.022	0.027	0.018	0.015	0.011	0.004	0.003
517	Tanzania, United Tanzania, United Republic of	Nile	NILE_TZA	0.001	0.002	0.002	0.002	0.003	0.004	0.003	0.003	0.003	0.003	0.002	0.002
518	Tanzania, United Tanzania, United Republic of	Pangani	PANG_TZA	0.004	0.011	0.011	0.01	0.021	0.039	0.039	0.02	0.017	0.013	0.005	0.004
519	Tanzania, United Tanzania, United Republic of	Ruvuma	RVMA_TZA	0	0	0	0	0	0	0	0	0	0	0	0
520	Tanzania, United Tanzania, United Republic of	Umba	UMBA_TZA	0.001	0.002	0.002	0.003	0.005	0.006	0.005	0.003	0.003	0.002	0.002	0.001
521	Tanzania, United Tanzania, United Republic of	Zambezi	ZAMB_TZA	0	0	0	0	0	0	0	0	0	0	0	0
522	Uganda	Lotagipi Swamp	LGPS_UGA	0	0	0	0	0	0	0	0	0	0	0	0
523	Uganda	Nile	NILE_UGA	0.002	0.002	0.002	0.002	0.004	0.005	0.005	0.004	0.003	0.002	0.002	0.002
524	Ukraine	Danube	DANU_UKR	0.006	0.006	0.006	0.009	0.018	0.022	0.03	0.028	0.016	0.008	0.006	0.006
525	Ukraine	Dnieper	DNPR_UKR	0.045	0.045	0.045	0.063	0.21	0.263	0.366	0.315	0.157	0.062	0.046	0.045
526	Ukraine	Dniester	DNSR_UKR	0.008	0.008	0.008	0.01	0.025	0.028	0.029	0.039	0.022	0.01	0.008	0.008
527	Ukraine	Don	DONX_UKR	0.013	0.013	0.013	0.019	0.048	0.054	0.069	0.061	0.031	0.016	0.013	0.013
528	Ukraine	Kogilnik	KGNK_UKR	0	0	0	0.001	0.002	0.003	0.005	0.004	0.002	0.001	0	0
529	Ukraine	Vistula/Wista	VSTL_UKR	0.003	0.003	0.003	0.003	0.003	0.003	0.003	0.003	0.003	0.003	0.003	0.003
530	Uruguay	La Plata	LPTA_URY	0.127	0.067	0.041	0.004	0	0	0	0	0	0.001	0.029	0.055
531	Uruguay	Lagoon Mirim	LMRM_URY	0.174	0.078	0.036	0.004	0	0	0	0	0	0.008	0.048	0.076
532	United States of America	Colorado	CLDO_USA	0.045	0.065	0.202	0.373	0.569	0.705	0.718	0.631	0.481	0.294	0.125	0.073
533	United States of America	Columbia	CLMB_USA	0.031	0.032	0.184	0.866	1.475	2.35	3.45	2.942	1.561	0.629	0.132	0.039
534	United States of America	Firth	FRTH_USA	0	0	0	0	0	0	0	0	0	0	0	0
535	United States of America	Mississippi	MISS_USA	0.507	0.59	1.147	1.778	2.73	3.893	10.212	13.029	8.48	2.789	0.723	0.549
536	United States of America	Nelson-Saskatchewan	NELS_USA	0.004	0.004	0.004	0.006	0.01	0.014	0.045	0.092	0.052	0.01	0.004	0.004
537	United States of America	Rio Grande (North	RGNA_USA	0.017	0.032	0.095	0.144	0.211	0.229	0.235	0.216	0.185	0.114	0.053	0.03
538	United States of America	Skagit	SKAG_USA	0	0	0	0	0	0	0	0	0	0	0	0
539	United States of America	St. Croix	SCRO_USA	0	0	0	0	0	0	0	0	0	0	0	0
540	United States of America	St. John (North America)	SJNA_USA	0	0	0	0	0	0	0.001	0.002	0.001	0	0	0
541	United States of America	St. Lawrence	SLAW_USA	0.173	0.173	0.173	0.175	0.189	0.219	0.292	0.328	0.267	0.193	0.173	0.173
542	United States of America	Yaqui	YAQU_USA	0	0	0	0	0	0	0	0	0	0	0	0
543	United States of America	Yukon	YUKN_USA	0.001	0.001	0.001	0.001	0.001	0.001	0.001	0.001	0.001	0.001	0.001	0.001
544	Vietnam	Saigon	SAIG_VNM	0.013	0.011	0.01	0.011	0.02	0.016	0.015	0.011	0.005	0.005	0.005	0.008
545	Vietnam	Song Vam Co Dong	SVCD_VNM	0.008	0.008	0.009	0.013	0.043	0.02	0.021	0.016	0.003	0.003	0.003	0.004
546	South Africa	Incomati	ICMT_ZAF	0.003	0.005	0.009	0.017	0.013	0.014	0.016	0.023	0.028	0.018	0.01	0.006
547	South Africa	Limpopo	LMPO_ZAF	0.099	0.124	0.217	0.215	0.126	0.132	0.166	0.275	0.342	0.263	0.151	0.094
548	South Africa	Maputo	MPUT_ZAF	0.001	0.002	0.003	0.002	0.002	0.002	0.002	0.004	0.005	0.004	0.002	0.001
549	South Africa	Orange	ORAN_ZAF	0.121	0.217	0.25	0.175	0.083	0.1	0.134	0.209	0.247	0.237	0.145	0.11
550	South Africa	Thukela	THUK_ZAF	0.011	0.025	0.04	0.025	0.015	0.015	0.02	0.032	0.035	0.032	0.019	0.011
551	Congo, Democratic Republic of (Kinshasa)	Chiloango	CLNG_ZAR	0	0	0	0	0	0	0	0	0	0	0	0
552	Congo, Democratic Republic of (Kinshasa)	Congo/Zaire	CNGO_ZAR	0.003	0.004	0.005	0.004	0.007	0.013	0.017	0.02	0.018	0.014	0.004	0.002
553	Congo, Democratic Republic of (Kinshasa)	Nile	NILE_ZAR	0	0	0	0	0	0	0	0	0	0	0	0
554	Congo, Democratic Republic of (Kinshasa)	Zambezi	ZAMB_ZAR	0	0	0	0	0	0	0	0	0	0	0	0
555	Zambia	Congo/Zaire	CNGO_ZMB	0.001	0.001	0.001	0.001	0.003	0.002	0.002	0.002	0.002	0.002	0.001	0.001
556	Zambia	Zambezi	ZAMB_ZMB	0.006	0.004	0.007	0.022	0.03	0.032	0.038	0.055	0.063	0.048	0.021	0.007
557	Zimbabwe	Limpopo	LMPO_ZWE	0.003	0.003	0.005	0.006	0.004	0.004	0.004	0.008	0.011	0.01	0.004	0.004
558	Zimbabwe	Okavango	OKVG_ZWE	0	0	0	0	0	0	0	0	0	0	0	0
559	Zimbabwe	Sabi	SABI_ZWE	0.008	0.008	0.013	0.023	0.019	0.023	0.028	0.058	0.074	0.052	0.017	0.008
560	Zimbabwe	Zambezi	ZAMB_ZWE	0.008	0.009	0.017	0.038	0.035	0.042	0.055	0.085	0.1	0.071	0.029	0.013
						Page 13 of 13
