# Supplementary material for: Mapping Monthly Water Scarcity in Global Transboundary Basins at Country-Basin Mesh Based Spatial Resolution
Source: Sci Rep. 2018 Feb 1;8:2144. doi: 10.1038/s41598-018-20032-w (PMC5794897; doi:10.1038/s41598-018-20032-w)
Supplement: Supplementary file 3 — Dataset 4 [file 41598_2018_20032_MOESM3_ESM.xls]

## Sheet: Sheet1
Table S5. Seasonal water scarcity values of transboundary basins' country-basin units.Period: 1996–2005 Mapping Monthly Water Scarcity in Global Transboundary Basins at Country-Basin Mesh Based Spatial Resolution Dagmawi Mulugeta Degefu*, Weijun He⁺, Zaiyi Liao⁺, Liang Yuan, Zheng Wei Huang, Min An
OBJECTID	Country	River or lake basin	Country-Basin Sub-basin	January-Feburary-March	April-May-June	July-August-September	October-November-December
1	Afghanistan	Aral Sea	ARAL_AFG	0.01	0.122	1.196	0.473
2	Afghanistan	Hari/Harirud	HARI_AFG	0.068	1.024	3.829	1.972
3	Afghanistan	Helmand	HLMD_AFG	0.478	1.564	4.079	2.849
4	Afghanistan	Indus	INDU_AFG	0.045	0.241	1.888	1.117
5	Afghanistan	Kowl E Namaksar	KOWL_AFG	0.008	0.188	1.215	0.813
6	Afghanistan	Murgab	MRGB_AFG	0.127	0.729	3.581	1.89
7	Angola	Chiloango	CLNG_AGO	0	0	0.001	0.004
8	Angola	Congo/Zaire	CNGO_AGO	0	0	0	0
9	Angola	Cuvelai/Etosha	ETOS_AGO	0.002	0	0.001	0.006
10	Angola	Kunene	KUNE_AGO	0	0.001	0.005	0.01
11	Angola	Okavango	OKVG_AGO	0.001	0.014	0.115	0.206
12	Angola	Zambezi	ZAMB_AGO	0	0	0.001	0.002
13	Albania	Drin	DRIN_ALB	0.001	0.008	0.112	0.002
14	Albania	Lake Prespa	LKPP_ALB	0.01	0.272	2.068	0.277
15	Albania	Vijose	VJSE_ALB	0.002	0.073	0.68	0.074
16	Andorra	Ebro	EBRO_AND	0.005	0.01	0.187	0.031
17	Argentina	Aysen	AYSN_ARG	0	0	0	0
18	Argentina	Baker	BAKR_ARG	0.001	0.001	0	0.002
19	Argentina	Carmen Silva/Chico	CHIC_ARG	1.672	1.673	0.003	0.016
20	Argentina	Gallegos/Chico	GALG_ARG	1.667	1.667	0	0.001
21	Argentina	La Plata	LPTA_ARG	0.033	0.005	0.008	0.022
22	Argentina	Lake Fagnano	LKFN_ARG	0.008	0.004	0.004	0.008
23	Argentina	Palena	PLNA_ARG	1.667	3.335	0	0.001
24	Argentina	Pascua	PSCU_ARG	0.007	0	0	0
25	Argentina	Puelo	PUEL_ARG	0.004	0.001	0	0.002
26	Argentina	Rio Grande (South America)	RGSA_ARG	0.004	0.001	0.001	0.005
27	Argentina	Yelcho	YELC_ARG	1.668	0.003	0.001	0.009
28	Armenia	Kura-Araks	KURA_ARM	2.288	0.705	2.813	1.487
29	Austria	Danube	DANU_AUT	0.011	0.013	0.039	0.019
30	Austria	Elbe	ELBE_AUT	0.02	0.013	0.032	0.046
31	Austria	Rhine	RHIN_AUT	0.004	0.003	0.005	0.008
32	Azerbaijan	Kura-Araks	KURA_AZE	0.061	0.813	2.966	1.552
33	Burundi	Congo/Zaire	CNGO_BDI	0.001	0.013	0.107	0.066
34	Burundi	Nile	NILE_BDI	0.003	0.008	0.066	0.045
35	Belgium	Rhine	RHIN_BEL	0.028	0.09	0.32	0.055
36	Belgium	Schelde	SHLD_BEL	0.062	0.319	1.189	0.881
37	Benin	Niger	NGER_BEN	3.333	3.314	0	0
38	Benin	Oueme	OUEM_BEN	3.336	0.33	0.003	0.009
39	Benin	Volta	VOLT_BEN	3.334	3.334	0	0.002
40	Burkina Faso	Komoe	KMOE_BFA	3.338	3.337	0.003	0.015
41	Burkina Faso	Niger	NGER_BFA	3.336	5	0.002	0.012
42	Burkina Faso	Volta	VOLT_BFA	3.339	3.313	0.004	0.017
43	Bangladesh	Ganges-Brahmaputra-Meghna	GANG_BGD	3.092	0.085	0.004	0.048
44	Bangladesh	Karnaphuli	KNFL_BGD	3.335	1.685	0.002	0.042
45	Bulgaria	Danube	DANU_BGR	0.006	0.03	0.235	0.555
46	Bulgaria	Maritsa	MRSA_BGR	0.046	0.569	2.543	0.759
47	Bulgaria	Nestos	NSTO_BGR	0.013	0.263	2.451	0.807
48	Bulgaria	Struma	STUM_BGR	0.154	0.269	1.797	0.542
49	Bulgaria	Velaka	VLKA_BGR	0.004	0.034	0.161	0.007
50	Bosnia and Herzegovina	Danube	DANU_BIH	0.004	0.01	0.064	0.014
51	Bosnia and Herzegovina	Neretva	NRTV_BIH	0	0.019	0.168	0.001
52	Byelarus	Daugava	DUGV_BLR	3.335	0.005	0.018	0.005
53	Byelarus	Dnieper	DNPR_BLR	1.679	0.048	0.196	0.034
54	Byelarus	Narva	NRVA_BLR	3.341	0.014	0.072	0.025
55	Byelarus	Neman	NMAN_BLR	3.351	0.037	0.196	0.051
56	Byelarus	Vistula/Wista	VSTL_BLR	1.684	0.017	0.076	0.047
57	Belize	Belize	BLZE_BLZ	0.005	0.02	0.001	0
58	Bolivia	Amazon	AMZN_BOL	0.002	0.001	0.004	0.009
59	Bolivia	Cancoso/Lauca	CNCS_BOL	0.001	0.003	0.015	0.117
60	Bolivia	La Plata	LPTA_BOL	0.019	0.04	0.181	0.279
61	Bolivia	Lake Titicaca-Poopo System	LKTC_BOL	0.028	0.014	0.04	0.421
62	Brazil	Amazon	AMZN_BRA	0	0	0	0
63	Brazil	La Plata	LPTA_BRA	0.017	0.017	0.033	0.018
64	Brazil	Lagoon Mirim	LMRM_BRA	0.174	0.001	0	0.16
65	Brazil	Oiapoque/Oyupock	OYPK_BRA	0	0	0	0
66	Brazil	Orinoco	ORIN_BRA	0	0	0	0
67	Brunei	Pandaruan	PNDR_BRN	0	0	0	0
68	Bhutan	Ganges-Brahmaputra-Meghna	GANG_BTN	1.762	0.024	0.004	0.03
69	Botswana	Limpopo	LMPO_BWA	3.334	5	5	5
70	Botswana	Okavango	OKVG_BWA	0.001	0.002	0.011	0.048
71	Botswana	Orange	ORAN_BWA	3.334	5	5	5
72	Botswana	Zambezi	ZAMB_BWA	0	0	0	0.001
73	Central African Republic	Congo/Zaire	CNGO_CAF	0.578	0.003	0	0
74	Central African Republic	Lake Chad	LKCH_CAF	2.177	4.988	0	0.002
75	Central African Republic	Sanaga	SANA_CAF	1.676	1.675	0	0
76	Canada	Alsek	ALSK_CAN	1.667	0	0	0
77	Canada	Chilkat	CLKT_CAN	1.667	0	0	0
78	Canada	Columbia	CLMB_CAN	0.011	0.004	0.038	0.036
79	Canada	Firth	FRTH_CAN	0.023	0.097	0	0
80	Canada	Fraser	FRSR_CAN	0.001	0.002	0.011	0.002
81	Canada	Mississippi	MISS_CAN	1.865	3.025	4.128	3.3
82	Canada	Nelson-Saskatchewan	NELS_CAN	0.168	0.02	0.126	0.053
83	Canada	Skagit	SKAG_CAN	1.67	0	0.002	0.009
84	Canada	St. Croix	SCRO_CAN	1.667	0	0.001	0.001
85	Canada	St. John (North America)	SJNA_CAN	1.677	0.012	0.047	0.03
86	Canada	St. Lawrence	SLAW_CAN	0.023	0.011	0.028	0.022
87	Canada	Stikine	STKN_CAN	0.003	0	0	0
88	Canada	Taku	TAKU_CAN	1.667	0	0	0
89	Canada	Whiting	WHIT_CAN	1.667	0	0	0
90	Canada	Yukon	YUKN_CAN	0.093	0.001	0.001	0.006
91	Switzerland	Danube	DANU_CHE	1.671	0.003	0.005	0.013
92	Switzerland	Po	POXX_CHE	1.675	1.668	0.005	0.023
93	Switzerland	Rhine	RHIN_CHE	0.012	0.012	0.024	0.017
94	Switzerland	Rhone	RHON_CHE	0.018	0.009	0.028	0.03
95	Chile	Aysen	AYSN_CHL	0	0	0	0
96	Chile	Baker	BAKR_CHL	0	0	0	0
97	Chile	Carmen Silva/Chico	CHIC_CHL	1.682	0	0	0
98	Chile	Cullen	CULL_CHL	1.67	0.005	0.002	0.009
99	Chile	Gallegos/Chico	GALG_CHL	1.668	0.001	0.001	0.004
100	Chile	Palena	PLNA_CHL	0	0	0	0
101	Chile	Pascua	PSCU_CHL	0	0	0	0
102	Chile	Puelo	PUEL_CHL	0.001	0.001	0	0.001
103	Chile	Rio Grande (South America)	RGSA_CHL	0.001	0	0	0.001
104	Chile	Seno Union/Serrano	SENO_CHL	0.001	0.002	0.001	0.001
105	Chile	Valdivia	VDVA_CHL	1.887	0.133	0.025	0.223
106	Chile	Yelcho	YELC_CHL	0	0	0	0
107	Chile	Zapaleri	ZAPL_CHL	0	0.001	0.003	0.015
108	China	Amur	AMUR_CHN	1.688	0.079	0.046	0.012
109	China	Bei Jiang/Hsi	HSIX_CHN	0.138	0.084	0.073	0.074
110	China	Ganges-Brahmaputra-Meghna	GANG_CHN	0.127	0.013	0.001	0.008
111	China	Ili/Kunes He	ILIX_CHN	1.764	3.527	4.15	1.774
112	China	Indus	INDU_CHN	0.006	0.002	0	0.002
113	China	Irrawaddy	IRWD_CHN	0.028	0.04	0.001	0.003
114	China	Mekong	MEKO_CHN	0.082	0.153	0.006	0.009
115	China	Ob	OBXX_CHN	1.68	1.792	0.109	0.086
116	China	Pu Lun T'o	PULT_CHN	1.763	2.715	2.058	0.989
117	China	Red/Song Hong	REDX_CHN	1.728	2.18	0.041	0.062
118	China	Salween	SALW_CHN	0.008	0.012	0.001	0.002
119	China	Sujfun	SUJF_CHN	1.673	0.059	0.05	0.017
120	China	Tarim	TRIM_CHN	2.425	4.224	3.901	3.1
121	China	Tumen	TUMN_CHN	1.707	0.445	0.592	0.124
122	China	Yalu	YALU_CHN	0.01	0.089	0.018	0.013
123	Ivory Coast	Bia	BIAX_CIV	1.824	0	0	0.001
124	Ivory Coast	Cavally	CVLY_CIV	0.619	0.004	0	0
125	Ivory Coast	Komoe	KMOE_CIV	2.565	0.009	0.002	0.011
126	Ivory Coast	Niger	NGER_CIV	2.732	3.338	0	0.029
127	Ivory Coast	Sassandra	SASS_CIV	2.671	0.018	0.001	0.008
128	Ivory Coast	Tano	TANO_CIV	0.074	0	0	0
129	Ivory Coast	Volta	VOLT_CIV	2.196	1.666	0	0.001
130	Cameroon	Akpa	AKPA_CMR	1.672	0.001	0	0.006
131	Cameroon	Benito/Ntem	BENT_CMR	1.666	0	0.001	0
132	Cameroon	Congo/Zaire	CNGO_CMR	1.665	0	0	0
133	Cameroon	Cross	CROS_CMR	1.666	0	0	0
134	Cameroon	Lake Chad	LKCH_CMR	3.335	1.672	0.001	0.001
135	Cameroon	Niger	NGER_CMR	1.727	0.015	0.004	0.049
136	Cameroon	Ogooue	OGOO_CMR	1.65	0	0	0
137	Cameroon	Sanaga	SANA_CMR	1.667	0	0	0
138	Congo, Republic of the (Brazzaville)	Congo/Zaire	CNGO_COG	0	0	0	0
139	Congo, Republic of the (Brazzaville)	Ogooue	OGOO_COG	0	0	0	0
140	Colombia	Amazon	AMZN_COL	0	0	0	0
141	Colombia	Catatumbo	CTTB_COL	0.249	0.025	0.009	0.002
142	Colombia	Mira	MIRA_COL	0.012	0.027	0.183	0.04
143	Colombia	Orinoco	ORIN_COL	0.002	0	0	0
144	Colombia	Patia	PTIA_COL	0.001	0.002	0.005	0.003
145	Costa Rica	Corredores/Colorado	CORR_CRI	1.112	1.244	0.002	0.002
146	Costa Rica	San Juan	SJUA_CRI	0.012	0.017	0.002	0.001
147	Costa Rica	Sixaola	SIOL_CRI	0.009	0.006	0.003	0.002
148	Czech Republic	Danube	DANU_CZE	0.086	0.236	0.984	0.276
149	Czech Republic	Elbe	ELBE_CZE	0.018	0.045	0.167	0.052
150	Czech Republic	Oder/Odra	ODER_CZE	0.042	0.103	0.168	0.112
151	Germany	Danube	DANU_DEU	0.03	0.061	0.081	0.049
152	Germany	Elbe	ELBE_DEU	0.029	0.12	0.794	0.103
153	Germany	Oder/Odra	ODER_DEU	0.007	0.047	0.404	0.756
154	Germany	Rhine	RHIN_DEU	0.061	0.185	0.324	0.141
155	Djibouti	Awash	AWSH_DJI	5	5	4.999	5
156	Denmark	Wiedau	WIED_DNK	0.018	0.108	0.186	0.017
157	Dominican Republic	Artibonite	ATBN_DOM	3.341	2.147	0.753	0.072
158	Algeria	Daoura	DAUR_DZA	3.333	5	5	5
159	Algeria	Dra	DRAX_DZA	3.262	5	5	4.923
160	Algeria	Guir	GUIR_DZA	3.334	5	5	5
161	Algeria	Lake Chad	LKCH_DZA	3.333	5	5	5
162	Algeria	Medjerda	MDJD_DZA	0.002	0.014	0.081	0.052
163	Algeria	Niger	NGER_DZA	3.333	5	4.998	5
164	Algeria	Tafna	TAFN_DZA	0.047	0.417	2.147	1.434
165	Ecuador	Amazon	AMZN_ECU	0.002	0.001	0.002	0.002
166	Ecuador	Chira	CHIR_ECU	0.673	0.057	0.545	1.538
167	Ecuador	Mira	MIRA_ECU	0.003	0.001	0.012	0.003
168	Ecuador	Tumbes	TUMB_ECU	0.259	0.43	2.416	3.49
169	Ecuador	Zarumilla	ZARM_ECU	1.51	0.57	2.996	4.276
170	Egypt	Nile	NILE_EGY	5	5	5	5
171	Eritrea	Baraka	BRKA_ERI	5	5	4.999	5
172	Eritrea	Gash	GASH_ERI	3.423	5	1.698	0.191
173	Eritrea	Nile	NILE_ERI	4.999	4.999	5	5
174	Western Sahara	Atui	ATUI_ESH	5	5	5	5
175	Spain	Douro/Duero	DURO_ESP	0.034	1.045	3.999	0.398
176	Spain	Ebro	EBRO_ESP	0.213	1.214	3.609	0.505
177	Spain	Guadiana	GUDN_ESP	0.065	1.586	4.264	2.376
178	Spain	Lima	LIMA_ESP	0	0.004	0.079	0.006
179	Spain	Mino	MINO_ESP	0.007	0.088	1.362	0.032
180	Spain	Tagus/Tejo	TAGU_ESP	0.024	0.592	2.85	1.058
181	Estonia	Gauja	GUJA_EST	3.334	0.001	0.005	0.002
182	Estonia	Narva	NRVA_EST	3.334	0.001	0.002	0.001
183	Estonia	Parnu	PRNU_EST	3.334	0.002	0.007	0.002
184	Ethiopia	Awash	AWSH_ETH	1.987	0.298	0.01	0.158
185	Ethiopia	Gash	GASH_ETH	2.886	5	0.098	0.172
186	Ethiopia	Juba-Shibeli	JUBA_ETH	3.346	0.024	0.029	0.127
187	Ethiopia	Lake Turkana	LKTK_ETH	1.893	0.004	0.014	0.032
188	Ethiopia	Lotagipi Swamp	LGPS_ETH	1.62	1.667	0	0
189	Ethiopia	Nile	NILE_ETH	2.523	0.289	0.003	0.058
190	Finland	Kemi	KEMI_FIN	0.254	0.001	0.004	0.012
191	Finland	Naatamo	NAAT_FIN	1.668	1.667	0	0.002
192	Finland	Olanga	OLNG_FIN	1.671	1.667	0.002	0.004
193	Finland	Oulu	OULU_FIN	1.749	0.002	0.007	0.01
194	Finland	Pasvik	PSVK_FIN	0.011	0.011	0.001	0.001
195	Finland	Tana	TANA_FIN	1.667	1.666	0	0
196	Finland	Torne/Tornealven	TORN_FIN	1.676	1.665	0.002	0.005
197	Finland	Tuloma	TULM_FIN	1.667	1.667	0	0
198	Finland	Vuoksa	VUKS_FIN	1.936	0.006	0.024	0.039
199	France	Garonne	GRON_FRA	0.022	0.213	2.807	0.297
200	France	Rhine	RHIN_FRA	0.026	0.063	0.209	0.044
201	France	Rhone	RHON_FRA	0.04	0.132	0.526	0.044
202	France	Roia	ROIA_FRA	0.012	0.015	0.093	0.027
203	France	Schelde	SHLD_FRA	0.046	0.264	1.59	0.661
204	France	Seine	SEIN_FRA	0.074	0.352	2.115	0.764
205	Gabon	Benito/Ntem	BENT_GAB	0	0	0	0
206	Gabon	Mbe	MBEX_GAB	0	0	0.001	0
207	Gabon	Nyanga	NYGA_GAB	0	0	0	0
208	Gabon	Ogooue	OGOO_GAB	0	0	0	0
209	Gabon	Utamboni	UTBN_GAB	0	0	0	0
210	United Kingdom	Bann	BANN_GBR	0.012	0.033	0.035	0.015
211	United Kingdom	Erne	ERNE_GBR	0.001	0.004	0.003	0.001
212	United Kingdom	Foyle	FOYL_GBR	0.001	0.002	0.002	0.001
213	Georgia	Kura-Araks	KURA_GEO	0.099	0.095	0.321	0.181
214	Georgia	Sulak	SULK_GEO	1.674	0.003	0.007	0.019
215	Georgia	Terek	TERK_GEO	1.67	1.667	0.003	0.009
216	Ghana	Bia	BIAX_GHA	1.66	0.001	0.001	0.001
217	Ghana	Komoe	KMOE_GHA	3.312	0.017	0.004	0.003
218	Ghana	Tano	TANO_GHA	1.665	0.003	0.002	0.003
219	Ghana	Volta	VOLT_GHA	1.794	0.001	0.001	0.001
220	Guinea	Corubal	CRBL_GIN	3.333	3.333	0	0.001
221	Guinea	Gambia	GAMB_GIN	3.333	3.333	0	0
222	Guinea	Great Scarcies	GSCR_GIN	3.333	3.334	0	0
223	Guinea	Little Scarcies	LSCR_GIN	3.331	4.997	0	0
224	Guinea	Loffa	LOFF_GIN	3.332	1.667	0	0
225	Guinea	Moa	MOAX_GIN	3.333	1.667	0	0
226	Guinea	Niger	NGER_GIN	3.334	2.984	0.001	0.004
227	Guinea	Sassandra	SASS_GIN	3.333	1.669	0	0.001
228	Guinea	Senegal	SENG_GIN	3.334	3.335	0.001	0.003
229	Guinea	St. John (Africa)	SJAF_GIN	3.337	3.333	0	0.003
230	Guinea	St. Paul	SPAU_GIN	3.333	1.724	0	0.001
231	Gambia, The	Gambia	GAMB_GMB	3.333	5	0	0
232	Guinea-Bissau	Corubal	CRBL_GNB	3.321	3.321	0	0
233	Guinea-Bissau	Geba	GEBA_GNB	3.335	3.344	0.001	0.004
234	Equatorial Guinea	Benito/Ntem	BENT_GNQ	0.003	0.001	0.001	0.001
235	Greece	Maritsa	MRSA_GRC	0.001	0.437	2.087	0.391
236	Greece	Nestos	NSTO_GRC	0.004	0.369	2.707	1.02
237	Greece	Struma	STUM_GRC	0.013	1.143	3.958	1.798
238	Greece	Vardar	VRDR_GRC	0.433	1.254	3.967	2.498
239	Greece	Vijose	VJSE_GRC	0.003	0.267	1.742	0.206
240	Guatemala	Belize	BLZE_GTM	0.007	0.032	0.001	0
241	Guatemala	Grijalva	GJLV_GTM	0.009	0.03	0.001	0.001
242	Guatemala	Hondo	HOND_GTM	0.006	0.05	0.001	0
243	Guatemala	Lempa	LMPA_GTM	1.7	3.34	0.01	0.076
244	Guatemala	Motaqua	MOTQ_GTM	0.082	0.144	0.001	0.002
245	Guatemala	Suchiate	SUCT_GTM	1.369	0.024	0.001	0.003
246	French Guiana	Maroni	MRNI_GUF	0	0	0	0
247	French Guiana	Oiapoque/Oyupock	OYPK_GUF	0	0	0	0
248	Guyana	Amazon	AMZN_GUY	0	0	0	0
249	Guyana	Barima	BRMA_GUY	0	0	0	0
250	Guyana	Corantijn/Courantyne	CRTY_GUY	0	0	0	0
251	Guyana	Essequibo	ESQB_GUY	0	0	0.008	0.006
252	Honduras	Chamelecon	CHAM_HND	0.004	0.017	0	0
253	Honduras	Choluteca	CHLT_HND	1.689	5	0.301	0.048
254	Honduras	Coco/Segovia	COCO_HND	1.667	5.001	0.001	0.001
255	Honduras	Lempa	LMPA_HND	1.671	3.338	0.004	0.012
256	Honduras	Motaqua	MOTQ_HND	0.028	0.091	0.003	0.001
257	Croatia	Danube	DANU_HRV	0.001	0.003	0.025	0.005
258	Croatia	Krka	KRKA_HRV	1.667	0	0.004	0
259	Croatia	Neretva	NRTV_HRV	0	0.003	0.023	0
260	Haiti	Artibonite	ATBN_HTI	3.338	2.221	0.105	0.027
261	Hungary	Danube	DANU_HUN	0.084	0.246	1.336	0.847
262	Indonesia	Sembakung	SMBK_IDN	0	0	0	0
263	Indonesia	Tami	TAMI_IDN	0	0	0	0
264	Indonesia	Tjeroaka-Wanggoe	TJWA_IDN	0	0	0.002	0.005
265	India	Fenney	FNNY_IND	1.677	3.335	0.021	0.255
266	India	Ganges-Brahmaputra-Meghna	GANG_IND	3.355	1.086	0.126	1.062
267	India	Indus	INDU_IND	3.024	1.723	0.993	2.264
268	India	Irrawaddy	IRWD_IND	0.016	0.003	0.001	0.009
269	India	Kaladan	KALD_IND	1.666	1.667	0	0
270	India	Karnaphuli	KNFL_IND	1.667	1.668	0	0.001
271	Ireland	Castletown	CSTL_IRL	0.006	0.026	0.074	0.009
272	Ireland	Erne	ERNE_IRL	0.005	0.011	0.015	0.004
273	Iran	Atrak	ATRK_IRN	0.47	3.768	4.723	4.432
274	Iran	BahuKalat/Rudkhanehye	RDKH_IRN	3.334	5	5	5
275	Iran	Dasht	DSHT_IRN	3.336	5	5	5
276	Iran	Hari/Harirud	HARI_IRN	0.409	3.483	4.567	3.749
277	Iran	Helmand	HLMD_IRN	0.272	0.907	2.051	3.803
278	Iran	Kowl E Namaksar	KOWL_IRN	0.112	0.543	1.803	2.044
279	Iran	Kura-Araks	KURA_IRN	0.194	1.574	3.666	1.124
280	Iran	Tigris-Euphrates/Shatt al Arab	TIGR_IRN	0.911	3.437	4.527	2.659
281	Iraq	Tigris-Euphrates/Shatt al Arab	TIGR_IRQ	0.436	2.562	3.223	1.498
282	Israel	Jordan	JORD_ISR	0.137	2.397	3.971	2.768
283	Italy	Danube	DANU_ITA	0.002	0.002	0.003	0.003
284	Italy	Po	POXX_ITA	0.125	0.462	1.954	0.184
285	Jordan	Jordan	JORD_JOR	0.005	0.155	0.515	0.7
286	Jordan	Tigris-Euphrates/Shatt al Arab	TIGR_JOR	3.333	5	5	5
287	Kazakhstan	Aral Sea	ARAL_KAZ	0.005	0.342	2.313	0.72
288	Kazakhstan	Ili/Kunes He	ILIX_KAZ	0.017	0.209	1.511	0.519
289	Kazakhstan	Ob	OBXX_KAZ	0.855	0.068	0.449	0.138
290	Kazakhstan	Oral/Ural	ORAL_KAZ	1.669	0.036	0.224	0.038
291	Kazakhstan	Shu/Chu	SHUR_KAZ	0.006	0.146	0.987	0.309
292	Kazakhstan	Talas	TALA_KAZ	0.026	0.528	2.626	0.892
293	Kazakhstan	Volga	VOLG_KAZ	1.674	0.001	0.005	0.022
294	Kenya	Juba-Shibeli	JUBA_KEN	2.029	0.013	0.161	0.125
295	Kenya	Lake Natron	LKNT_KEN	0.102	0.005	0.025	0.027
296	Kenya	Lake Turkana	LKTK_KEN	0.379	0.005	0.006	0.064
297	Kenya	Lotagipi Swamp	LGPS_KEN	1.733	0.008	0.042	0.186
298	Kenya	Nile	NILE_KEN	0.252	0.02	0.065	0.047
299	Kenya	Umba	UMBA_KEN	1.725	1.668	0.008	0.065
300	Kyrgyzstan	Aral Sea	ARAL_KGZ	0.531	1.293	3.687	2.144
301	Kyrgyzstan	Ili/Kunes He	ILIX_KGZ	1.679	1.675	0.038	0.05
302	Kyrgyzstan	Shu/Chu	SHUR_KGZ	0.078	0.624	2.299	0.992
303	Kyrgyzstan	Talas	TALA_KGZ	0.051	0.072	0.473	0.145
304	Kyrgyzstan	Tarim	TRIM_KGZ	1.675	1.669	0.006	0.018
305	Cambodia (Kampuchea)	Mekong	MEKO_KHM	3.352	1.686	0.003	0.025
306	Cambodia (Kampuchea)	Song Vam Co Dong	SVCD_KHM	3.686	3.329	0.971	0.336
307	South Korea	Han	HANX_KOR	1.841	0.422	0.209	0.324
308	Laos, People's Democratic Republic of	Ca/Song-Koi	CAXX_LAO	0.005	0.049	0.001	0
309	Laos, People's Democratic Republic of	Ma	MAXX_LAO	1.674	3.342	0.001	0.009
310	Laos, People's Democratic Republic of	Mekong	MEKO_LAO	0.819	0.45	0.001	0.009
311	Liberia	Cavally	CVLY_LBR	1.685	1.667	0	0
312	Liberia	Cestos	CSTO_LBR	0.553	0.004	0	0
313	Liberia	Loffa	LOFF_LBR	1.683	0.002	0	0
314	Liberia	Mana-Morro	MANA_LBR	1.665	0	0	0
315	Liberia	Moa	MOAX_LBR	1.67	0.001	0	0
316	Liberia	St. John (Africa)	SJAF_LBR	1.692	1.666	0	0
317	Liberia	St. Paul	SPAU_LBR	1.758	0.004	0	0
318	Libya	Lake Chad	LKCH_LBY	5	5	5	5
319	Lesotho	Orange	ORAN_LSO	0.002	0.007	0.034	0.017
320	Lithuania	Neman	NMAN_LTU	1.68	0.009	0.05	0.053
321	Lithuania	Venta	VENT_LTU	1.673	0.011	0.065	0.016
322	Luxembourg	Rhine	RHIN_LUX	0.009	0.033	0.149	0.061
323	Latvia	Barta	BRTA_LVA	0.863	0.001	0.007	0.001
324	Latvia	Daugava	DUGV_LVA	3.142	0.001	0.006	0.002
325	Latvia	Gauja	GUJA_LVA	2.875	0.003	0.015	0.005
326	Latvia	Lielupe	LLUP_LVA	2.88	0	0.003	0.002
327	Latvia	Narva	NRVA_LVA	2.573	0.002	0.011	0.006
328	Latvia	Salaca	SALC_LVA	2.259	0	0.003	0.001
329	Latvia	Venta	VENT_LVA	2.415	0.008	0.044	0.013
330	Morocco	Daoura	DAUR_MAR	3.463	5	5	5
331	Morocco	Dra	DRAX_MAR	3.326	2.044	2.181	3.06
332	Morocco	Guir	GUIR_MAR	3.373	5	5	5
333	Morocco	Tafna	TAFN_MAR	3.402	5	5	5
334	Moldova	Danube	DANU_MDA	2.554	0.931	3.142	2.605
335	Moldova	Dniester	DNSR_MDA	1.955	0.474	1.819	1.043
336	Moldova	Kogilnik	KGNK_MDA	4.993	4.46	4.906	4.976
337	Moldova	Sarata	SRTA_MDA	1.681	0.048	0.251	0.084
338	Mexico	Candelaria	CDLR_MEX	0.208	1.44	0.001	0.001
339	Mexico	Coatan Achute	CTAT_MEX	1.693	1.725	0.004	0.062
340	Mexico	Colorado	CLDO_MEX	3.336	5	5	5
341	Mexico	Grijalva	GJLV_MEX	0.073	0.33	0.008	0.008
342	Mexico	Hondo	HOND_MEX	1.074	4.367	0.111	0.01
343	Mexico	Rio Grande (North America)	RGNA_MEX	2.493	5	2.813	3.003
344	Mexico	Tijuana	TIJU_MEX	1.512	1.37	3.535	4.327
345	Mexico	Yaqui	YAQU_MEX	2.604	5	2.004	3.038
346	Macedonia	Drin	DRIN_MKD	0.016	0.018	0.176	0.063
347	Macedonia	Lake Prespa	LKPP_MKD	0.008	0.143	1.138	0.237
348	Macedonia	Struma	STUM_MKD	0.303	0.64	3.334	1.989
349	Macedonia	Vardar	VRDR_MKD	0.078	0.425	2.63	1.664
350	Mali	Niger	NGER_MLI	3.34	3.731	0.062	0.055
351	Mali	Senegal	SENG_MLI	3.334	4.647	0.001	0.001
352	Mali	Volta	VOLT_MLI	3.363	5	0.009	0.054
353	Myanmar (Burma)	Irrawaddy	IRWD_MMR	0.056	0.03	0.006	0.026
354	Myanmar (Burma)	Kaladan	KALD_MMR	1.667	1.667	0	0.001
355	Myanmar (Burma)	Mekong	MEKO_MMR	1.67	3.337	0.002	0.004
356	Myanmar (Burma)	Pakchan	PKCN_MMR	1.668	1.67	0.002	0.004
357	Myanmar (Burma)	Salween	SALW_MMR	0.006	0.004	0.001	0.003
358	Mongolia	Amur	AMUR_MNG	1.284	0.003	0.011	0.017
359	Mongolia	Har Us Nur	HRUN_MNG	2.199	0.051	0.067	0.114
360	Mongolia	Jenisej/Yenisey	YNSY_MNG	2.553	0.008	0.006	0.005
361	Mongolia	Lake Ubsa-Nur	LKUN_MNG	1.843	0.004	0.011	0.007
362	Mongolia	Pu Lun T'o	PULT_MNG	3.416	5	5	5
363	Montenegro	Danube	DANU_MON	0.028	0.036	0.182	0.05
364	Mozambique	Buzi	BUZI_MOZ	0	0.002	0.02	0.027
365	Mozambique	Incomati	ICMT_MOZ	3.333	5	5	5
366	Mozambique	Limpopo	LMPO_MOZ	0.46	0.662	3.343	4.635
367	Mozambique	Maputo	MPUT_MOZ	3.333	4.999	5	4.999
368	Mozambique	Pungwe	PUNG_MOZ	0.001	0.043	0.316	0.524
369	Mozambique	Ruvuma	RVMA_MOZ	0	0	0.001	0.001
370	Mozambique	Sabi	SABI_MOZ	0	0	0	0.001
371	Mozambique	Umbeluzi	UBLZ_MOZ	3.333	4.999	5	4.999
372	Mozambique	Zambezi	ZAMB_MOZ	0	0.002	0.028	0.051
373	Mauritania	Atui	ATUI_MRT	5	5	5	5
374	Mauritania	Senegal	SENG_MRT	3.381	5	1.695	0.222
375	Malawi	Zambezi	ZAMB_MWI	0.002	0.046	0.353	0.598
376	Malaysia	Sembakung	SMBK_MYS	0	0	0	0
377	Namibia	Cuvelai/Etosha	ETOS_NAM	0.084	0.93	1.715	3.425
378	Namibia	Kunene	KUNE_NAM	0.002	0	0.001	0.005
379	Namibia	Okavango	OKVG_NAM	0.02	0.051	0.275	0.865
380	Namibia	Orange	ORAN_NAM	3.337	5	5	5
381	Namibia	Zambezi	ZAMB_NAM	0.087	0.014	0.064	0.27
382	Niger	Lake Chad	LKCH_NER	3.632	5	1.669	0.283
383	Niger	Niger	NGER_NER	3.366	5	0.593	0.055
384	Nigeria	Akpa	AKPA_NGA	1.394	0	0	0
385	Nigeria	Cross	CROS_NGA	3.331	0.113	0	0.001
386	Nigeria	Lake Chad	LKCH_NGA	3.363	3.59	0.009	0.04
387	Nigeria	Niger	NGER_NGA	2.222	0.096	0	0.001
388	Nigeria	Oueme	OUEM_NGA	3.338	0.03	0.011	0.023
389	Nicaragua	Coco/Segovia	COCO_NIC	0.028	0.063	0	0.001
390	Nicaragua	Negro	NEGR_NIC	1.707	3.344	0.114	0.034
391	Nicaragua	San Juan	SJUA_NIC	0.263	0.56	0.004	0.006
392	Netherlands	Rhine	RHIN_NLD	0.005	0.035	0.179	0.084
393	Norway	Glama	GLAM_NOR	1.846	0.006	0.034	0.006
394	Norway	Klaralven	KRLV_NOR	1.684	0.001	0.004	0.006
395	Norway	Naatamo	NAAT_NOR	0.003	0.003	0	0.002
396	Norway	Tana	TANA_NOR	1.669	1.667	0	0.001
397	Norway	Torne/Tornealven	TORN_NOR	0.021	0.03	0.001	0.003
398	Nepal	Ganges-Brahmaputra-Meghna	GANG_NPL	1.889	0.412	0.054	0.605
399	Pakistan	Dasht	DSHT_PAK	3.335	5	5	5
400	Pakistan	Helmand	HLMD_PAK	0.286	1.434	3.785	3.058
401	Pakistan	Indus	INDU_PAK	2.369	1.302	2.2	3.259
402	Peru	Amazon	AMZN_PER	0.002	0.009	0.016	0.005
403	Peru	Chira	CHIR_PER	0.328	0.509	2.001	3.871
404	Peru	Lake Titicaca-Poopo System	LKTC_PER	0.002	0.039	0.142	0.068
405	Papua New Guinea	Fly	FLYX_PNG	0	0	0	0
406	Papua New Guinea	Sepik	SEPK_PNG	0	0	0	0
407	Papua New Guinea	Tami	TAMI_PNG	0	0	0	0
408	Papua New Guinea	Tjeroaka-Wanggoe	TJWA_PNG	0	0	0	0
409	Poland	Neman	NMAN_POL	0.005	0.002	0.009	0.01
410	Poland	Oder/Odra	ODER_POL	0.127	0.173	0.801	0.7
411	Poland	Vistula/Wista	VSTL_POL	0.043	0.083	0.447	0.454
412	Korea, Democratic People's Republic of (North)	Amur	AMUR_PRK	3.337	0.06	0.024	0.012
413	Korea, Democratic Korea, Democratic People's Republic of (North)	Han	HANX_PRK	1.68	0.183	0.03	0.028
414	Korea, Democratic Korea, Democratic People's Republic of (North)	Tumen	TUMN_PRK	1.682	0.246	0.092	0.029
415	Korea, Democratic Korea, Democratic People's Republic of (North)	Yalu	YALU_PRK	1.673	0.105	0.015	0.009
416	Portugal	Douro/Duero	DURO_PRT	0.001	0.028	0.336	0.027
417	Portugal	Guadiana	GUDN_PRT	0.007	0.394	2.016	0.337
418	Portugal	Mino	MINO_PRT	0	0.004	0.052	0.002
419	Portugal	Tagus/Tejo	TAGU_PRT	0.003	0.247	1.815	0.118
420	Paraguay	La Plata	LPTA_PRY	0.002	0	0.002	0.001
421	Romania	Danube	DANU_ROM	0.012	0.161	0.93	0.204
422	Russia	Amur	AMUR_RUS	0.583	0.001	0.001	0.001
423	Russia	Daugava	DUGV_RUS	1.687	0.005	0.022	0.05
424	Russia	Dnieper	DNPR_RUS	1.732	0.155	0.718	0.238
425	Russia	Don	DONX_RUS	0.03	0.082	0.361	0.089
426	Russia	Har Us Nur	HRUN_RUS	1.669	1.667	0.001	0.006
427	Russia	Jenisej/Yenisey	YNSY_RUS	0.009	0.002	0.002	0.003
428	Russia	Kemi	KEMI_RUS	1.673	1.667	0.004	0.018
429	Russia	Lake Ubsa-Nur	LKUN_RUS	1.671	1.669	0.01	0.014
430	Russia	Lava/Pregel	LAVA_RUS	0.008	0.014	0.076	0.033
431	Russia	Mius	MIUS_RUS	0.364	0.062	0.286	1.05
432	Russia	Narva	NRVA_RUS	1.675	0.004	0.02	0.031
433	Russia	Neman	NMAN_RUS	0.001	0.001	0.006	0.002
434	Russia	Ob	OBXX_RUS	0.053	0.002	0.012	0.013
435	Russia	Olanga	OLNG_RUS	1.667	1.667	0.001	0.001
436	Russia	Oral/Ural	ORAL_RUS	1.699	0.14	0.792	0.107
437	Russia	Oulu	OULU_RUS	1.668	0.001	0.002	0.003
438	Russia	Pasvik	PSVK_RUS	0.001	0.001	0.001	0.003
439	Russia	Samur	SAMR_RUS	1.855	0.053	0.353	0.589
440	Russia	Sujfun	SUJF_RUS	1.672	0.005	0.008	0.014
441	Russia	Sulak	SULK_RUS	0.08	0.079	0.429	0.121
442	Russia	Terek	TERK_RUS	0.031	0.473	1.987	0.345
443	Russia	Tuloma	TULM_RUS	0.015	0.023	0.01	0.018
444	Serbia	Drin	DRIN_SRB	0.075	0.095	0.543	0.727
445	Serbia	Vardar	VRDR_SRB	0.385	0.28	1.52	0.857
446	Suriname	Amazon	AMZN_SUR	0	0	0	0
447	Suriname	Corantijn/Courantyne	CRTY_SUR	0	0	0	0
448	Suriname	Essequibo	ESQB_SUR	0	0	0	0
449	Suriname	Maroni	MRNI_SUR	0	0	0	0
450	Slovakia	Danube	DANU_SVK	0.083	0.223	0.897	0.166
451	Slovakia	Vistula/Wista	VSTL_SVK	1.67	0.003	0.006	0.009
452	Slovenia	Danube	DANU_SVN	0.017	0.017	0.03	0.016
453	Slovenia	Isonzo	ISNZ_SVN	1.679	0.007	0.018	0.029
454	Uzbekistan	Aral Sea	ARAL_UZB	0.275	2.466	4.744	3.211
455	Venezuela	Amacuro	AMCR_VEN	0	0	0	0
456	Venezuela	Amazon	AMZN_VEN	0	0	0	0
457	Venezuela	Catatumbo	CTTB_VEN	1.669	0.016	0.02	0.003
458	Venezuela	Essequibo	ESQB_VEN	0.004	0.001	0.001	0.002
459	Venezuela	Orinoco	ORIN_VEN	0.025	0.004	0.002	0.002
460	Vietnam	Bei Jiang/Hsi	HSIX_VNM	2.026	3.344	0.007	0.036
461	Vietnam	Ca/Song-Koi	CAXX_VNM	2.481	2.149	0.031	0.019
462	Vietnam	Ma	MAXX_VNM	2.566	2.724	0.005	0.024
463	Vietnam	Mekong	MEKO_VNM	3.074	1.662	0.018	0.004
464	Vietnam	Red/Song Hong	REDX_VNM	2.407	0.86	0.015	0.026
465	Russia	Volga	VOLG_RUS	0.045	0.051	0.265	0.061
466	Russia	Vuoksa	VUKS_RUS	1.669	0.001	0.003	0.006
467	Rwanda	Congo/Zaire	CNGO_RWA	0.026	0.045	0.399	0.026
468	Rwanda	Nile	NILE_RWA	0.028	0.09	0.208	0.016
469	Sudan	Baraka	BRKA_SDN	4.999	5	5	5
470	Sudan	Gash	GASH_SDN	5	5	4.998	5
471	Sudan	Lake Chad	LKCH_SDN	3.347	5	0.011	0.041
472	Sudan	Lotagipi Swamp	LGPS_SDN	1.684	0.001	0.001	0.002
473	Sudan	Nile	NILE_SDN	3.459	1.658	0.079	0.467
474	Senegal	Gambia	GAMB_SEN	3.334	3.334	0.002	0.002
475	Senegal	Geba	GEBA_SEN	3.333	4.982	1.658	0
476	Senegal	Senegal	SENG_SEN	3.348	3.729	0.032	0.067
477	Sierra Leone	Great Scarcies	GSCR_SLE	3.333	3.334	0	0
478	Sierra Leone	Little Scarcies	LSCR_SLE	3.34	3.338	0.002	0.004
479	Sierra Leone	Mana-Morro	MANA_SLE	3.332	1.669	0	0
480	Sierra Leone	Moa	MOAX_SLE	3.332	0.001	0	0
481	El Salvador	Goascoran	GOSR_SLV	3.334	3.334	0.003	0.002
482	El Salvador	Lempa	LMPA_SLV	3.351	3.349	0.012	0.051
483	El Salvador	Paz	PAZX_SLV	3.395	3.34	0.015	0.1
484	Somalia	Awash	AWSH_SOM	5	5	5	5
485	Somalia	Juba-Shibeli	JUBA_SOM	4.223	2.198	4.625	1.646
486	Serbia	Danube	DANU_SRB	0.043	0.009	0.057	0.089
487	Sweden	Klaralven	KRLV_SWE	0.081	0.018	0.034	0.007
488	Sweden	Torne/Tornealven	TORN_SWE	0.005	0	0.001	0.006
489	Swaziland	Incomati	ICMT_SWZ	0.584	2.749	4.441	4.809
490	Swaziland	Maputo	MPUT_SWZ	0.027	0.757	2.709	1.501
491	Swaziland	Umbeluzi	UBLZ_SWZ	3.333	5	5	4.999
492	Syria	Asi/Orontes	ASIX_SYR	0.097	3.01	4.493	2.653
493	Syria	Jordan	JORD_SYR	1.373	3.715	4.587	4.453
494	Syria	Nahr El Kebir	NHRK_SYR	0.004	0.502	1.768	0.599
495	Syria	Tigris-Euphrates/Shatt al Arab	TIGR_SYR	0.109	1.968	3.84	1.975
496	Chad	Lake Chad	LKCH_TCD	3.334	3.367	0.001	0.004
497	Chad	Niger	NGER_TCD	3.334	3.332	0	0.001
498	Togo	Mono	MONO_TGO	3.336	0.006	0.002	0.006
499	Togo	Volta	VOLT_TGO	3.336	0.01	0.001	0.004
500	Thailand	Mekong	MEKO_THA	3.344	1.684	0.005	0.089
501	Thailand	Salween	SALW_THA	3.337	3.335	0.004	0.027
502	Tajikistan	Aral Sea	ARAL_TJK	0.149	0.547	2.272	1.038
503	Tajikistan	Tarim	TRIM_TJK	1.794	4.996	0.08	0.378
504	Turkmenistan	Aral Sea	ARAL_TKM	0.007	0.348	2.122	1.326
505	Turkmenistan	Atrak	ATRK_TKM	0.317	2.842	4.543	3.908
506	Turkmenistan	Hari/Harirud	HARI_TKM	2.012	4.982	4.999	4.994
507	Turkmenistan	Murgab	MRGB_TKM	0.172	3.347	4.791	4.422
508	Timor Leste	Loes	LOES_TLS	0.001	0.003	0.004	0.009
509	Tunisia	Medjerda	MDJD_TUN	0.023	0.601	1.676	0.548
510	Turkey	Asi/Orontes	ASIX_TUR	0.004	0.846	3.015	0.811
511	Turkey	Coruh	CRUH_TUR	0.001	0.005	0.025	0.001
512	Turkey	Kura-Araks	KURA_TUR	1.688	0.146	0.893	0.162
513	Turkey	Maritsa	MRSA_TUR	0.012	0.428	1.887	0.437
514	Turkey	Tigris-Euphrates/Shatt al Arab	TIGR_TUR	0.009	0.936	3.56	0.616
515	Tanzania, United Republic of	Congo/Zaire	CNGO_TZA	0.001	0.005	0.012	0.009
516	Tanzania, United Tanzania, United Republic of	Lake Natron	LKNT_TZA	2.204	0.485	2.134	2.308
517	Tanzania, United Tanzania, United Republic of	Nile	NILE_TZA	0.001	0.001	0.005	0.002
518	Tanzania, United Tanzania, United Republic of	Pangani	PANG_TZA	0.084	0.034	0.127	0.096
519	Tanzania, United Tanzania, United Republic of	Ruvuma	RVMA_TZA	0	0	0.001	0.005
520	Tanzania, United Tanzania, United Republic of	Umba	UMBA_TZA	2.16	1.915	0.934	1.651
521	Tanzania, United Tanzania, United Republic of	Zambezi	ZAMB_TZA	0.001	0.002	0.009	0.015
522	Uganda	Lotagipi Swamp	LGPS_UGA	1.842	4.994	0.1	0.492
523	Uganda	Nile	NILE_UGA	0.003	0.001	0.001	0.001
524	Ukraine	Danube	DANU_UKR	0.04	0.171	0.487	0.069
525	Ukraine	Dnieper	DNPR_UKR	0.132	0.152	0.727	0.09
526	Ukraine	Dniester	DNSR_UKR	0.187	0.248	1.094	0.443
527	Ukraine	Don	DONX_UKR	0.33	0.16	0.72	0.893
528	Ukraine	Kogilnik	KGNK_UKR	0.428	0.689	2.578	1.61
529	Ukraine	Vistula/Wista	VSTL_UKR	0.746	0.167	0.715	2.087
530	Uruguay	La Plata	LPTA_URY	0.258	0.001	0	0.022
531	Uruguay	Lagoon Mirim	LMRM_URY	0.581	0.004	0	0.279
532	United States of America	Colorado	CLDO_USA	1.882	2.692	3.759	3.749
533	United States of America	Columbia	CLMB_USA	0.003	0.151	0.835	0.042
534	United States of America	Firth	FRTH_USA	1.667	5	0	0
535	United States of America	Mississippi	MISS_USA	0.013	0.134	0.958	0.141
536	United States of America	Nelson-Saskatchewan	NELS_USA	1.693	0.023	0.488	0.09
537	United States of America	Rio Grande (North	RGNA_USA	1.918	2.721	3.777	3.4
538	United States of America	Skagit	SKAG_USA	0	0.001	0.006	0
539	United States of America	St. Croix	SCRO_USA	1.667	0.001	0.002	0.002
540	United States of America	St. John (North America)	SJNA_USA	1.667	0.001	0.006	0.002
541	United States of America	St. Lawrence	SLAW_USA	0.011	0.016	0.088	0.028
542	United States of America	Yaqui	YAQU_USA	3.333	5	5	5
543	United States of America	Yukon	YUKN_USA	0.001	0.002	0	0
544	Vietnam	Saigon	SAIG_VNM	2.546	0.195	0.021	0.029
545	Vietnam	Song Vam Co Dong	SVCD_VNM	2.38	3.349	0.015	0.008
546	South Africa	Incomati	ICMT_ZAF	0.024	0.297	1.586	0.883
547	South Africa	Limpopo	LMPO_ZAF	0.238	0.826	2.937	3.339
548	South Africa	Maputo	MPUT_ZAF	0.031	0.173	1.171	0.796
549	South Africa	Orange	ORAN_ZAF	1.231	2.249	4.309	3.6
550	South Africa	Thukela	THUK_ZAF	0.274	1.046	3.196	2.178
551	Congo, Democratic Republic of (Kinshasa)	Chiloango	CLNG_ZAR	0.001	0.001	0.007	0.016
552	Congo, Democratic Republic of (Kinshasa)	Congo/Zaire	CNGO_ZAR	0	0	0.001	0
553	Congo, Democratic Republic of (Kinshasa)	Nile	NILE_ZAR	0.003	0	0	0
554	Congo, Democratic Republic of (Kinshasa)	Zambezi	ZAMB_ZAR	0	0	0	0
555	Zambia	Congo/Zaire	CNGO_ZMB	0	0.002	0.009	0.009
556	Zambia	Zambezi	ZAMB_ZMB	0.001	0.02	0.163	0.138
557	Zimbabwe	Limpopo	LMPO_ZWE	0.159	0.921	3.081	3.066
558	Zimbabwe	Okavango	OKVG_ZWE	0.003	0.024	0.108	0.229
559	Zimbabwe	Sabi	SABI_ZWE	0.046	0.563	2.732	2.449
560	Zimbabwe	Zambezi	ZAMB_ZWE	0.001	0.02	0.191	0.218
