# Supplementary material for: Mapping Monthly Water Scarcity in Global Transboundary Basins at Country-Basin Mesh Based Spatial Resolution
Source: Sci Rep. 2018 Feb 1;8:2144. doi: 10.1038/s41598-018-20032-w (PMC5794897; doi:10.1038/s41598-018-20032-w)
Supplement: Supplementary file 4 — Dataset 3 [file 41598_2018_20032_MOESM4_ESM.xls]

## Sheet: Sheet1
Table S4. Monthly water scarcity values within transboundary basins' country-basin units and number of months each basin-country unit experience low, moderate, significant and severe water scarcity within a year .Period: 1996–2005 Mapping Monthly Water Scarcity in Global Transboundary Basins at Country-Basin Mesh Based Spatial Resolution Dagmawi Mulugeta Degefu*, Weijun He⁺, Zaiyi Liao⁺, Liang Yu…																Number of months each basin-country unit experience low, moderate, significant and severe water scarcity within a year
OBJECTID	Country	River or lake basin	Country-Basin Sub-basin	January	Feburary	March	April	May	June	July	August	September	October	November	December	Low water scarcity	Modrate water scarcity	Significant water scarcity	Severe water scarcity
1	Afghanistan	Aral Sea	ARAL_AFG	0.019	0.002	0.008	0.047	0.049	0.27	0.827	1.255	1.505	1.103	0.268	0.047	9	2	1	0
2	Afghanistan	Hari/Harirud	HARI_AFG	0.029	0.002	0.173	0.56	0.751	1.759	3.386	3.96	4.142	3.856	1.887	0.172	6	0	2	4
3	Afghanistan	Helmand	HLMD_AFG	0.527	0.085	0.823	1.369	1.015	2.308	3.695	4.178	4.364	4.251	3.576	0.722	4	2	0	6
4	Afghanistan	Indus	INDU_AFG	0.121	0.003	0.012	0.117	0.235	0.369	0.936	2.151	2.578	2.184	0.977	0.191	9	0	0	3
5	Afghanistan	Kowl E Namaksar	KOWL_AFG	0.002	0	0.021	0.093	0.167	0.306	0.665	1.303	1.678	1.597	0.76	0.082	9	1	2	0
6	Afghanistan	Murgab	MRGB_AFG	0.256	0.001	0.123	0.42	0.45	1.316	3.052	3.75	3.942	3.521	1.896	0.252	6	1	1	4
7	Angola	Chiloango	CLNG_AGO	0	0	0	0	0	0	0.001	0.001	0.002	0.004	0.006	0.001	12	0	0	0
8	Angola	Congo/Zaire	CNGO_AGO	0	0	0	0	0	0	0	0	0	0	0	0	12	0	0	0
9	Angola	Cuvelai/Etosha	ETOS_AGO	0.006	0	0	0	0	0	0.001	0.001	0.002	0.003	0.005	0.009	12	0	0	0
10	Angola	Kunene	KUNE_AGO	0.001	0	0	0.001	0.001	0.002	0.003	0.005	0.008	0.014	0.015	0.001	12	0	0	0
11	Angola	Okavango	OKVG_AGO	0.001	0	0.001	0.006	0.013	0.023	0.045	0.101	0.199	0.323	0.285	0.01	12	0	0	0
12	Angola	Zambezi	ZAMB_AGO	0	0	0	0	0	0	0.001	0.001	0.002	0.002	0.004	0	12	0	0	0
13	Albania	Drin	DRIN_ALB	0.001	0.001	0.001	0.002	0.005	0.017	0.083	0.178	0.075	0.002	0.001	0.001	12	0	0	0
14	Albania	Lake Prespa	LKPP_ALB	0.01	0.001	0.018	0.04	0.141	0.637	1.757	2.618	1.829	0.782	0.035	0.014	9	0	2	1
15	Albania	Vijose	VJSE_ALB	0.002	0	0.005	0.01	0.045	0.164	0.596	0.973	0.47	0.212	0.006	0.003	12	0	0	0
16	Andorra	Ebro	EBRO_AND	0.003	0.006	0.006	0.006	0.007	0.016	0.16	0.217	0.184	0.079	0.011	0.004	12	0	0	0
17	Argentina	Aysen	AYSN_ARG	0	0	0	0	0	0	0	0	0	0	0	0	12	0	0	0
18	Argentina	Baker	BAKR_ARG	0	0	0.003	0.001	0	0	0	0	0.001	0.002	0.002	0.003	12	0	0	0
19	Argentina	Carmen Silva/Chico	CHIC_ARG	0.016	0	4.999	5	0.014	0.004	0.002	0.003	0.004	0.009	0.015	0.025	10	0	0	2
20	Argentina	Gallegos/Chico	GALG_ARG	0.001	0	5	5	0	0	0	0	0	0.001	0.001	0.002	10	0	0	2
21	Argentina	La Plata	LPTA_ARG	0.045	0.043	0.01	0.006	0.005	0.005	0.008	0.007	0.01	0.012	0.021	0.034	12	0	0	0
22	Argentina	Lake Fagnano	LKFN_ARG	0.008	0	0.017	0.006	0.004	0.003	0.003	0.003	0.004	0.006	0.007	0.011	12	0	0	0
23	Argentina	Palena	PLNA_ARG	0.001	0	5	5	5	0.004	0	0	0	0	0.001	0.002	9	0	0	3
24	Argentina	Pascua	PSCU_ARG	0	0	0.021	0	0	0	0	0	0	0	0	0	12	0	0	0
25	Argentina	Puelo	PUEL_ARG	0.001	0	0.011	0.001	0	0	0	0	0	0.001	0.001	0.004	12	0	0	0
26	Argentina	Rio Grande (South America)	RGSA_ARG	0.005	0	0.005	0.002	0.001	0.001	0.001	0.001	0.001	0.003	0.005	0.008	12	0	0	0
27	Argentina	Yelcho	YELC_ARG	0.004	0	5	0.008	0.001	0.001	0	0	0.001	0.002	0.008	0.016	11	0	0	1
28	Armenia	Kura-Araks	KURA_ARM	1.149	5	0.714	0.46	0.416	1.24	2.429	3.128	2.881	1.762	1.003	1.696	3	3	2	4
29	Austria	Danube	DANU_AUT	0.016	0.009	0.007	0.006	0.014	0.02	0.027	0.05	0.042	0.026	0.015	0.014	12	0	0	0
30	Austria	Elbe	ELBE_AUT	0.049	0	0.011	0.007	0.013	0.019	0.022	0.03	0.043	0.037	0.028	0.075	12	0	0	0
31	Austria	Rhine	RHIN_AUT	0.009	0	0.003	0.002	0.004	0.004	0.004	0.005	0.005	0.005	0.005	0.014	12	0	0	0
32	Azerbaijan	Kura-Araks	KURA_AZE	0.055	0.026	0.102	0.341	0.532	1.567	2.587	3.252	3.058	2.214	1.011	1.432	5	2	1	4
33	Burundi	Congo/Zaire	CNGO_BDI	0.001	0.001	0.001	0.001	0.006	0.033	0.06	0.107	0.155	0.189	0.008	0.001	12	0	0	0
34	Burundi	Nile	NILE_BDI	0.002	0.003	0.002	0.001	0.004	0.02	0.038	0.067	0.094	0.119	0.014	0.003	12	0	0	0
35	Belgium	Rhine	RHIN_BEL	0.021	0.023	0.039	0.049	0.084	0.138	0.215	0.333	0.412	0.086	0.05	0.03	12	0	0	0
36	Belgium	Schelde	SHLD_BEL	0.044	0.032	0.111	0.157	0.296	0.503	0.764	1.151	1.653	2.246	0.307	0.09	9	1	1	1
37	Benin	Niger	NGER_BEN	0	4.999	5	5	4.938	0.005	0.001	0	0	0	0	0	8	0	0	4
38	Benin	Oueme	OUEM_BEN	0.007	5	5	0.979	0.009	0.002	0.003	0.004	0.001	0.002	0.007	0.018	10	0	0	2
39	Benin	Volta	VOLT_BEN	0.002	4.999	5	5	5	0.002	0.001	0	0	0.001	0.002	0.004	8	0	0	4
40	Burkina Faso	Komoe	KMOE_BFA	0.015	5	5	5	5	0.012	0.005	0.002	0.002	0.012	0.011	0.021	8	0	0	4
41	Burkina Faso	Niger	NGER_BFA	0.008	5	5	5	5	4.999	0.003	0.001	0.002	0.006	0.011	0.019	7	0	0	5
42	Burkina Faso	Volta	VOLT_BFA	0.016	5	5	5	4.912	0.027	0.007	0.002	0.002	0.012	0.014	0.025	8	0	0	4
43	Bangladesh	Ganges-Brahmaputra-Meghna	GANG_BGD	0.006	5	4.27	0.249	0.005	0.001	0.003	0.002	0.006	0.045	0.09	0.009	10	0	0	2
44	Bangladesh	Karnaphuli	KNFL_BGD	0.005	5	5	5	0.053	0.001	0.001	0.001	0.005	0.052	0.067	0.007	9	0	0	3
45	Bulgaria	Danube	DANU_BGR	0.005	0.006	0.007	0.013	0.028	0.049	0.126	0.244	0.336	0.403	0.495	0.768	12	0	0	0
46	Bulgaria	Maritsa	MRSA_BGR	0.068	0.004	0.066	0.156	0.335	1.216	2.333	2.826	2.472	1.253	0.319	0.706	7	2	0	3
47	Bulgaria	Nestos	NSTO_BGR	0.018	0	0.02	0.034	0.167	0.588	1.581	2.924	2.847	2.245	0.143	0.034	8	0	1	3
48	Bulgaria	Struma	STUM_BGR	0.285	0.002	0.174	0.113	0.16	0.534	1.107	2.039	2.246	0.771	0.34	0.516	9	1	0	2
49	Bulgaria	Velaka	VLKA_BGR	0.003	0	0.008	0.019	0.031	0.053	0.09	0.152	0.24	0.012	0.006	0.004	12	0	0	0
50	Bosnia and Herzegovina	Danube	DANU_BIH	0.003	0.005	0.005	0.007	0.008	0.016	0.04	0.068	0.085	0.031	0.007	0.004	12	0	0	0
51	Bosnia and Herzegovina	Neretva	NRTV_BIH	0.001	0	0	0.001	0.005	0.052	0.188	0.267	0.048	0.001	0	0.001	12	0	0	0
52	Byelarus	Daugava	DUGV_BLR	0.005	5	5	0.001	0.005	0.008	0.013	0.024	0.017	0.005	0.002	0.007	10	0	0	2
53	Byelarus	Dnieper	DNPR_BLR	0.035	5	0.004	0.006	0.042	0.095	0.126	0.241	0.222	0.031	0.017	0.053	11	0	0	1
54	Byelarus	Narva	NRVA_BLR	0.023	5	5	0.003	0.016	0.025	0.042	0.089	0.084	0.03	0.011	0.035	10	0	0	12
55	Byelarus	Neman	NMAN_BLR	0.054	5	5	0.006	0.034	0.071	0.107	0.243	0.237	0.047	0.024	0.081	10	0	0	2
56	Byelarus	Vistula/Wista	VSTL_BLR	0.041	5	0.011	0.002	0.015	0.036	0.042	0.105	0.081	0.057	0.023	0.062	11	0	0	1
57	Belize	Belize	BLZE_BLZ	0	0.005	0.011	0.018	0.029	0.013	0.001	0.001	0	0	0	0.001	12	0	0	0
58	Bolivia	Amazon	AMZN_BOL	0.002	0.002	0.001	0.001	0.001	0.001	0.002	0.004	0.006	0.018	0.008	0.001	12	0	0	0
59	Bolivia	Cancoso/Lauca	CNCS_BOL	0.001	0	0.002	0.002	0.002	0.004	0.007	0.014	0.025	0.058	0.102	0.19	12	0	0	0
60	Bolivia	La Plata	LPTA_BOL	0.027	0.001	0.03	0.041	0.032	0.049	0.088	0.164	0.291	0.619	0.185	0.033	12	0	0	0
61	Bolivia	Lake Titicaca-Poopo System	LKTC_BOL	0.041	0.001	0.043	0.026	0.005	0.011	0.019	0.037	0.065	0.428	0.795	0.042	12	0	0	0
62	Brazil	Amazon	AMZN_BRA	0	0	0	0	0	0	0	0	0	0	0	0	12	0	0	0
63	Brazil	La Plata	LPTA_BRA	0.028	0.001	0.022	0.025	0.014	0.013	0.036	0.039	0.024	0.015	0.017	0.023	12	0	0	0
64	Brazil	Lagoon Mirim	LMRM_BRA	0.447	0	0.074	0.001	0	0	0	0	0	0.032	0.131	0.319	12	0	0	0
65	Brazil	Oiapoque/Oyupock	OYPK_BRA	0	0	0	0	0	0	0	0	0	0	0	0	12	0	0	0
66	Brazil	Orinoco	ORIN_BRA	0	0	0	0	0	0	0	0	0	0	0	0	12	0	0	0
67	Brunei	Pandaruan	PNDR_BRN	0	0	0	0	0	0	0	0	0	0	0	0	12	0	0	0
68	Bhutan	Ganges-Brahmaputra-Meghna	GANG_BTN	0.03	5	0.257	0.05	0.016	0.005	0.004	0.003	0.005	0.018	0.028	0.043	11	0	0	1
69	Botswana	Limpopo	LMPO_BWA	5	0.001	5	5	5	5	5	5	5	5	5	4.999	1	0	0	11
70	Botswana	Okavango	OKVG_BWA	0.001	0	0	0.001	0.002	0.003	0.006	0.01	0.017	0.029	0.045	0.071	12	0	0	0
71	Botswana	Orange	ORAN_BWA	5	0.001	5	5	5	5	5	5	5	5	5	5	1	0	0	1
72	Botswana	Zambezi	ZAMB_BWA	0	0	0	0	0	0	0	0	0.001	0.001	0.002	0	12	0	0	0
73	Central African Republic	Congo/Zaire	CNGO_CAF	0.001	1.232	0.503	0.008	0	0	0	0	0	0	0	0	11	1	0	0
74	Central African Republic	Lake Chad	LKCH_CAF	0.008	1.522	5	5	4.986	4.979	0	0	0	0	0	0.005	7	0	1	4
75	Central African Republic	Sanaga	SANA_CAF	0.001	0.026	5	5	0.024	0	0	0	0	0	0	0.001	10	0	0	2
76	Canada	Alsek	ALSK_CAN	0	0	5	0	0	0	0	0	0	0	0	0	11	0	0	1
77	Canada	Chilkat	CLKT_CAN	0	0	5	0	0	0	0	0	0	0	0	0.001	11	0	0	1
78	Canada	Columbia	CLMB_CAN	0.03	0	0.004	0.003	0.004	0.006	0.024	0.043	0.047	0.033	0.03	0.046	12	0	0	0
79	Canada	Firth	FRTH_CAN	0	0	0.068	0.111	0.181	0	0	0	0	0	0	0	12	0	0	0
80	Canada	Fraser	FRSR_CAN	0	0.001	0.001	0.001	0.001	0.003	0.006	0.013	0.014	0.003	0.001	0.001	12	0	0	0
81	Canada	Mississippi	MISS_CAN	0.594	0	5	4.849	2.21	2.015	3.943	4.29	4.15	4.118	3.512	2.269	2	0	0	10
82	Canada	Nelson-Saskatchewan	NELS_CAN	0.035	0.006	0.462	0.012	0.014	0.033	0.084	0.203	0.092	0.045	0.054	0.06	12	0	0	0
83	Canada	Skagit	SKAG_CAN	0.009	0	5	0	0	0.001	0.001	0.002	0.003	0.005	0.008	0.014	11	0	0	1
84	Canada	St. Croix	SCRO_CAN	0.001	0	5	0	0	0	0.001	0.001	0.001	0	0	0.001	11	0	0	1
85	Canada	St. John (North America)	SJNA_CAN	0.031	0	5	0.004	0.012	0.019	0.033	0.058	0.05	0.028	0.015	0.046	11	0	0	1
86	Canada	St. Lawrence	SLAW_CAN	0.024	0.035	0.008	0.004	0.011	0.017	0.028	0.033	0.025	0.015	0.013	0.037	12	0	0	0
87	Canada	Stikine	STKN_CAN	0	0	0.009	0	0	0	0	0	0	0	0	0	12	0	0	0
88	Canada	Taku	TAKU_CAN	0	0	5	0	0	0	0	0	0	0	0	0	11	0	0	1
89	Canada	Whiting	WHIT_CAN	0	0	5	0	0	0	0	0	0	0	0	0	11	0	0	1
90	Canada	Yukon	YUKN_CAN	0.006	0	0.275	0.001	0	0	0.001	0.001	0.002	0.003	0.005	0.009	12	0	0	0
91	Switzerland	Danube	DANU_CHE	0.014	0.001	5	0.002	0.002	0.004	0.004	0.005	0.005	0.005	0.013	0.021	11	0	0	1
92	Switzerland	Po	POXX_CHE	0.023	0.001	5	5	0.002	0.002	0.004	0.005	0.006	0.013	0.021	0.035	10	0	0	2
93	Switzerland	Rhine	RHIN_CHE	0.009	0.018	0.008	0.006	0.013	0.017	0.022	0.026	0.023	0.021	0.015	0.014	12	0	0	0
94	Switzerland	Rhone	RHON_CHE	0.041	0.003	0.01	0.008	0.011	0.009	0.022	0.028	0.034	0.029	0.022	0.04	12	0	0	0
95	Chile	Aysen	AYSN_CHL	0	0	0.001	0	0	0	0	0	0	0	0	0	12	0	0	0
96	Chile	Baker	BAKR_CHL	0	0	0	0	0	0	0	0	0	0	0	0	12	0	0	0
97	Chile	Carmen Silva/Chico	CHIC_CHL	0	0	5.047	0.001	0	0	0	0	0	0	0	0	11	0	0	1
98	Chile	Cullen	CULL_CHL	0.009	0	5	0.011	0.002	0.001	0.001	0.001	0.003	0.005	0.008	0.014	11	0	0	1
99	Chile	Gallegos/Chico	GALG_CHL	0.004	0	5	0.002	0.001	0.001	0.001	0.001	0.001	0.002	0.003	0.006	11	0	0	1
100	Chile	Palena	PLNA_CHL	0	0	0	0	0	0	0	0	0	0	0	0	12	0	0	0
101	Chile	Pascua	PSCU_CHL	0	0	0	0	0	0	0	0	0	0	0	0	12	0	0	0
102	Chile	Puelo	PUEL_CHL	0.001	0.001	0.003	0.001	0	0	0	0	0	0.001	0.001	0.003	12	0	0	0
103	Chile	Rio Grande (South America)	RGSA_CHL	0.001	0	0.001	0	0	0	0	0	0	0	0.001	0.001	12	0	0	0
104	Chile	Seno Union/Serrano	SENO_CHL	0	0	0.001	0.002	0.001	0.001	0	0.001	0.001	0.001	0.002	0	12	0	0	0
105	Chile	Valdivia	VDVA_CHL	0.55	0.11	5	0.345	0.037	0.017	0.016	0.019	0.04	0.082	0.121	0.465	11	0	0	1
106	Chile	Yelcho	YELC_CHL	0	0	0.001	0	0	0	0	0	0	0	0	0.001	12	0	0	0
107	Chile	Zapaleri	ZAPL_CHL	0.001	0	0	0	0.001	0.001	0.002	0.003	0.005	0.009	0.014	0.023	12	0	0	0
108	China	Amur	AMUR_CHN	0.01	0.068	4.986	0.011	0.104	0.121	0.076	0.041	0.022	0.007	0.011	0.017	11	0	0	1
109	China	Bei Jiang/Hsi	HSIX_CHN	0.09	0.169	0.155	0.139	0.073	0.041	0.056	0.052	0.113	0.043	0.064	0.115	12	0	0	0
110	China	Ganges-Brahmaputra-Meghna	GANG_CHN	0.014	0.02	0.348	0.032	0.007	0.001	0.001	0.001	0.001	0.005	0.008	0.012	12	0	0	0
111	China	Ili/Kunes He	ILIX_CHN	0.5	0.001	4.791	4.58	3.542	2.46	3.895	4.235	4.319	2.982	1.442	0.898	3	1	0	7
112	China	Indus	INDU_CHN	0.002	0	0.016	0.003	0.002	0.001	0	0	0	0.001	0.002	0.003	12	0	0	0
113	China	Irrawaddy	IRWD_CHN	0.005	0.012	0.066	0.096	0.02	0.003	0.001	0.001	0.001	0.001	0.002	0.005	12	0	0	0
114	China	Mekong	MEKO_CHN	0.019	0.032	0.195	0.284	0.158	0.017	0.007	0.004	0.008	0.003	0.005	0.019	12	0	0	0
115	China	Ob	OBXX_CHN	0.039	0	5	5	0.259	0.116	0.052	0.045	0.23	0.158	0.041	0.059	10	0	0	2
116	China	Pu Lun T'o	PULT_CHN	0.289	0	5	5	1.863	1.282	1.483	2.071	2.618	1.88	0.63	0.456	4	2	2	4
117	China	Red/Song Hong	REDX_CHN	0.148	0.037	5	5	1.342	0.199	0.031	0.021	0.072	0.027	0.043	0.116	9	1	0	2
118	China	Salween	SALW_CHN	0.003	0.009	0.013	0.022	0.012	0.002	0.001	0.001	0.001	0.001	0.001	0.003	12	0	0	0
119	China	Sujfun	SUJF_CHN	0.017	0	5	0.019	0.031	0.126	0.118	0.013	0.019	0.008	0.016	0.027	11	0	0	1
120	China	Tarim	TRIM_CHN	2.164	0.122	4.987	4.865	3.933	3.873	3.707	3.699	4.297	3.534	3.129	2.638	1	0	0	11
121	China	Tumen	TUMN_CHN	0.119	0.002	5	0.105	0.314	0.916	0.747	0.519	0.511	0.113	0.077	0.181	11	0	0	1
122	China	Yalu	YALU_CHN	0.013	0.004	0.013	0.038	0.084	0.144	0.019	0.008	0.028	0.009	0.01	0.021	12	0	0	0
123	Ivory Coast	Bia	BIAX_CIV	0.001	0.471	5.001	0.001	0	0	0	0	0.001	0	0	0.001	11	0	0	1
124	Ivory Coast	Cavally	CVLY_CIV	0	0.721	1.134	0.011	0.002	0	0	0.001	0	0	0	0.001	11	1	0	0
125	Ivory Coast	Komoe	KMOE_CIV	0.007	2.687	5	0.019	0.006	0.001	0.004	0.001	0.001	0.002	0.009	0.02	10	0	0	2
126	Ivory Coast	Niger	NGER_CIV	0.012	3.183	5	5	5	0.013	0.001	0	0	0.006	0.028	0.052	8	0	0	4
127	Ivory Coast	Sassandra	SASS_CIV	0.004	3.009	5	0.037	0.015	0.002	0.001	0.001	0	0.001	0.005	0.018	10	0	0	2
128	Ivory Coast	Tano	TANO_CIV	0.001	0.218	0.003	0	0	0	0	0	0.001	0	0	0.001	12	0	0	0
129	Ivory Coast	Volta	VOLT_CIV	0.001	1.587	5.001	4.997	0.001	0	0.001	0	0	0	0.001	0.003	9	0	1	2
130	Cameroon	Akpa	AKPA_CMR	0.007	5	0.009	0.001	0.001	0	0	0	0	0	0.004	0.014	11	0	0	1
131	Cameroon	Benito/Ntem	BENT_CMR	0.001	4.997	0.001	0	0	0	0.001	0.001	0	0	0	0.001	11	0	0	1
132	Cameroon	Congo/Zaire	CNGO_CMR	0	4.996	0	0	0	0	0	0	0	0	0	0	11	0	0	1
133	Cameroon	Cross	CROS_CMR	0	4.997	0.001	0	0	0	0	0	0	0	0	0	11	0	0	1
134	Cameroon	Lake Chad	LKCH_CMR	0.004	5	5	5	0.01	0.006	0.002	0	0	0	0	0.003	9	0	0	3
135	Cameroon	Niger	NGER_CMR	0.008	5	0.173	0.034	0.004	0.006	0.005	0.003	0.003	0.035	0.096	0.016	11	0	0	1
136	Cameroon	Ogooue	OGOO_CMR	0	4.949	0	0	0	0	0	0	0	0	0	0	11	0	0	1
137	Cameroon	Sanaga	SANA_CMR	0	4.999	0.001	0	0	0	0	0	0	0	0	0	11	0	0	1
138	Congo, Republic of the (Brazzaville)	Congo/Zaire	CNGO_COG	0	0	0	0	0	0	0	0	0	0	0	0	12	0	0	0
139	Congo, Republic of the (Brazzaville)	Ogooue	OGOO_COG	0	0	0	0	0	0	0	0	0	0	0	0	12	0	0	0
140	Colombia	Amazon	AMZN_COL	0	0	0	0	0	0	0	0	0	0	0	0	12	0	0	0
141	Colombia	Catatumbo	CTTB_COL	0.002	0	0.743	0.056	0.008	0.012	0.014	0.01	0.002	0.001	0.001	0.002	12	0	0	0
142	Colombia	Mira	MIRA_COL	0.016	0	0.02	0.016	0.028	0.037	0.138	0.238	0.174	0.064	0.036	0.018	12	0	0	0
143	Colombia	Orinoco	ORIN_COL	0	0.001	0.006	0.001	0	0	0	0	0	0	0	0	12	0	0	0
144	Colombia	Patia	PTIA_COL	0.001	0.001	0.001	0.001	0.001	0.002	0.005	0.005	0.004	0.003	0.003	0.001	12	0	0	0
145	Costa Rica	Corredores/Colorado	CORR_CRI	0.003	0.001	3.331	3.726	0.004	0.001	0.002	0.003	0.001	0.001	0.001	0.004	10	0	0	2
146	Costa Rica	San Juan	SJUA_CRI	0.001	0.005	0.03	0.044	0.005	0.002	0.001	0.001	0.002	0.002	0.001	0.001	12	0	0	0
147	Costa Rica	Sixaola	SIOL_CRI	0.003	0.001	0.024	0.014	0.003	0.003	0.003	0.003	0.003	0.002	0.002	0.003	12	0	0	0
148	Czech Republic	Danube	DANU_CZE	0.21	0.006	0.042	0.099	0.253	0.354	0.565	1.329	1.057	0.489	0.191	0.149	10	2	0	0
149	Czech Republic	Elbe	ELBE_CZE	0.022	0.011	0.021	0.027	0.045	0.062	0.13	0.18	0.19	0.105	0.035	0.017	12	0	0	0
150	Czech Republic	Oder/Odra	ODER_CZE	0.086	0.003	0.038	0.076	0.105	0.126	0.143	0.159	0.202	0.151	0.116	0.068	12	0	0	0
151	Germany	Danube	DANU_DEU	0.035	0.018	0.039	0.047	0.063	0.073	0.07	0.087	0.086	0.07	0.047	0.029	12	0	0	0
152	Germany	Elbe	ELBE_DEU	0.022	0.027	0.04	0.055	0.102	0.201	0.442	0.813	1.127	0.197	0.067	0.046	11	1	0	0
153	Germany	Oder/Odra	ODER_DEU	0.005	0.001	0.014	0.019	0.04	0.082	0.22	0.394	0.598	0.537	0.687	1.043	11	1	0	0
154	Germany	Rhine	RHIN_DEU	0.04	0.055	0.087	0.108	0.176	0.27	0.324	0.368	0.281	0.174	0.155	0.093	12	0	0	0
155	Djibouti	Awash	AWSH_DJI	5	5	5	5	5	5	5	4.999	4.999	5	5	5	0	0	0	12
156	Denmark	Wiedau	WIED_DNK	0.009	0.023	0.023	0.031	0.065	0.228	0.357	0.135	0.066	0.02	0.017	0.013	12	0	0	0
157	Dominican Republic	Artibonite	ATBN_DOM	0.022	5	5	5	0.81	0.631	0.831	1.161	0.267	0.012	0.014	0.191	8	1	0	3
158	Algeria	Daoura	DAUR_DZA	4.999	0	5	5	5	5	5	5	5	5	5	5	1	0	0	11
159	Algeria	Dra	DRAX_DZA	4.892	0	4.892	5	5	5	5	5	5	4.878	5	4.892	1	0	0	11
160	Algeria	Guir	GUIR_DZA	5	0.001	5	5	5	5	5	5	5	5	5	5	1	0	0	11
161	Algeria	Lake Chad	LKCH_DZA	5	0	5	5	5	5	5	5	5	5	5	5	1	0	0	11
162	Algeria	Medjerda	MDJD_DZA	0.001	0.002	0.003	0.005	0.012	0.024	0.052	0.082	0.109	0.148	0.007	0.003	12	0	0	0
163	Algeria	Niger	NGER_DZA	5	0	5	5	5	5	5	4.993	5	5	5	5	1	0	0	11
164	Algeria	Tafna	TAFN_DZA	0.088	0.006	0.047	0.096	0.28	0.875	1.735	2.236	2.469	1.729	1.289	1.285	6	2	2	2
165	Ecuador	Amazon	AMZN_ECU	0.001	0.003	0.002	0.001	0.001	0.001	0.002	0.002	0.002	0.002	0.003	0.002	12	0	0	0
166	Ecuador	Chira	CHIR_ECU	2	0.007	0.012	0.014	0.058	0.097	0.258	0.631	0.746	0.83	1.862	1.923	9	0	2	1
167	Ecuador	Mira	MIRA_ECU	0.003	0.003	0.002	0.001	0.001	0.001	0.007	0.019	0.01	0.003	0.003	0.003	12	0	0	0
168	Ecuador	Tumbes	TUMB_ECU	0.722	0.023	0.032	0.059	0.582	0.65	1.54	2.613	3.095	2.561	3.822	4.086	6	0	1	5
169	Ecuador	Zarumilla	ZARM_ECU	4.486	0.015	0.029	0.064	0.542	1.105	2.201	3.196	3.591	3.793	4.472	4.562	4	1	0	7
170	Egypt	Nile	NILE_EGY	5	5	5	5	5	5	5	5	5	5	5	5	0	0	0	12
171	Eritrea	Baraka	BRKA_ERI	5	5	5	5	5	5	4.999	4.999	4.999	4.999	4.999	5	0	0	0	12
172	Eritrea	Gash	GASH_ERI	0.27	5	5	5	5	5	5	0.01	0.085	0.185	0.133	0.255	6	0	0	6
173	Eritrea	Nile	NILE_ERI	5	4.996	5	5	5	4.996	5	5	5	5	5	5	0	0	0	12
174	Western Sahara	Atui	ATUI_ESH	5	5	5	5	5	5	5	5	5	5	5	5	0	0	0	12
175	Spain	Douro/Duero	DURO_ESP	0.02	0.013	0.068	0.179	0.63	2.326	3.855	4.256	3.884	1.116	0.051	0.028	7	1	0	4
176	Spain	Ebro	EBRO_ESP	0.035	0.018	0.585	0.571	0.729	2.341	3.705	3.936	3.186	1.23	0.218	0.066	7	1	0	4
177	Spain	Guadiana	GUDN_ESP	0.033	0.016	0.145	0.472	1.225	3.062	4.125	4.405	4.264	3.735	2.183	1.211	4	2	0	6
178	Spain	Lima	LIMA_ESP	0	0	0	0.001	0.001	0.011	0.067	0.117	0.054	0.016	0.002	0	12	0	0	0
179	Spain	Mino	MINO_ESP	0.007	0.001	0.013	0.022	0.04	0.203	1.107	1.747	1.233	0.067	0.02	0.01	9	2	1	0
180	Spain	Tagus/Tejo	TAGU_ESP	0.013	0.02	0.039	0.122	0.374	1.28	2.546	3.121	2.884	2.159	0.962	0.052	7	1	0	4
181	Estonia	Gauja	GUJA_EST	0.002	5	5	0	0.001	0.002	0.004	0.007	0.004	0.002	0.001	0.002	10	0	0	2
182	Estonia	Narva	NRVA_EST	0.001	5	5	0	0.001	0.001	0.002	0.002	0.002	0.001	0.001	0.002	10	0	0	2
183	Estonia	Parnu	PRNU_EST	0.002	5	5	0	0.002	0.003	0.006	0.012	0.004	0.002	0.001	0.003	10	0	0	2
184	Ethiopia	Awash	AWSH_ETH	0.228	4.934	0.799	0.205	0.403	0.286	0.006	0.002	0.023	0.101	0.145	0.228	11	0	0	1
185	Ethiopia	Gash	GASH_ETH	0.205	3.453	5	5	5	5	0.191	0.009	0.094	0.185	0.13	0.202	7	0	0	5
186	Ethiopia	Juba-Shibeli	JUBA_ETH	0.308	4.731	5	0.009	0.015	0.049	0.044	0.017	0.026	0.042	0.087	0.253	12	0	0	2
187	Ethiopia	Lake Turkana	LKTK_ETH	0.077	4.88	0.723	0.006	0.003	0.002	0.005	0.016	0.021	0.013	0.022	0.062	11	0	0	1
188	Ethiopia	Lotagipi Swamp	LGPS_ETH	0	0.019	4.841	5	0	0.001	0	0	0	0	0	0	10	0	0	2
189	Ethiopia	Nile	NILE_ETH	0.1	4.964	2.507	0.548	0.308	0.012	0.002	0.001	0.006	0.026	0.053	0.096	10	0	0	2
190	Finland	Kemi	KEMI_FIN	0.013	0.193	0.555	0	0.001	0.002	0.003	0.004	0.006	0.004	0.012	0.02	12	0	0	0
191	Finland	Naatamo	NAAT_FIN	0.002	0.003	5	5	0	0	0	0	0.001	0.001	0.001	0.002	10	0	0	2
192	Finland	Olanga	OLNG_FIN	0.004	0.009	5	5	0	0.001	0.001	0.002	0.003	0.001	0.004	0.006	10	0	0	2
193	Finland	Oulu	OULU_FIN	0.01	0.236	5	0	0.002	0.003	0.006	0.01	0.006	0.003	0.01	0.016	11	0	0	1
194	Finland	Pasvik	PSVK_FIN	0.001	0.012	0.02	0.033	0	0	0	0.001	0	0	0.001	0.001	12	0	0	0
195	Finland	Tana	TANA_FIN	0	0.003	4.999	4.999	0	0	0	0	0	0	0	0	10	0	0	2
196	Finland	Torne/Tornealven	TORN_FIN	0.005	0.029	4.993	4.996	0	0.001	0.001	0.002	0.003	0.002	0.005	0.008	10	0	0	2
197	Finland	Tuloma	TULM_FIN	0	0.001	5	5	0	0	0	0	0	0	0	0	10	0	0	2
198	Finland	Vuoksa	VUKS_FIN	0.042	0.765	5	0.002	0.006	0.01	0.018	0.033	0.022	0.014	0.039	0.064	11	0	0	1
199	France	Garonne	GRON_FRA	0.022	0.017	0.028	0.048	0.133	0.458	2.373	3.317	2.73	0.673	0.129	0.089	9	0	0	3
200	France	Rhine	RHIN_FRA	0.017	0.022	0.038	0.046	0.062	0.081	0.123	0.318	0.186	0.066	0.038	0.028	12	0	0	0
201	France	Rhone	RHON_FRA	0.024	0.05	0.046	0.062	0.1	0.233	0.585	0.62	0.374	0.056	0.044	0.032	12	0	0	0
202	France	Roia	ROIA_FRA	0.027	0.001	0.01	0.007	0.013	0.025	0.059	0.098	0.121	0.027	0.013	0.041	12	0	0	0
203	France	Schelde	SHLD_FRA	0.04	0.013	0.085	0.103	0.211	0.479	1.136	1.849	1.785	1.798	0.114	0.072	8	1	3	0
204	France	Seine	SEIN_FRA	0.038	0.089	0.095	0.132	0.289	0.635	1.413	2.35	2.581	2.133	0.106	0.052	8	1	0	3
205	Gabon	Benito/Ntem	BENT_GAB	0	0	0.001	0	0	0	0	0.001	0	0	0	0	12	0	0	0
206	Gabon	Mbe	MBEX_GAB	0	0	0	0	0	0	0	0.001	0.001	0	0	0	12	0	0	0
207	Gabon	Nyanga	NYGA_GAB	0	0	0	0	0	0	0	0	0.001	0.001	0	0	12	0	0	0
208	Gabon	Ogooue	OGOO_GAB	0	0	0	0	0	0	0	0	0.001	0	0	0	12	0	0	0
209	Gabon	Utamboni	UTBN_GAB	0	0	0	0	0	0	0	0	0	0	0	0	12	0	0	0
210	United Kingdom	Bann	BANN_GBR	0.007	0.009	0.021	0.024	0.032	0.043	0.044	0.035	0.024	0.021	0.014	0.011	12	0	0	0
211	United Kingdom	Erne	ERNE_GBR	0.001	0.001	0.002	0.003	0.004	0.005	0.004	0.003	0.003	0.002	0.001	0.001	12	0	0	0
212	United Kingdom	Foyle	FOYL_GBR	0	0.001	0.001	0.001	0.002	0.003	0.003	0.002	0.001	0.001	0.001	0.001	12	0	0	0
213	Georgia	Kura-Araks	KURA_GEO	0.115	0.106	0.076	0.051	0.065	0.17	0.212	0.398	0.354	0.316	0.083	0.143	12	0	0	0
214	Georgia	Sulak	SULK_GEO	0.02	0.002	5	0.003	0.002	0.003	0.005	0.007	0.007	0.008	0.018	0.03	11	0	0	1
215	Georgia	Terek	TERK_GEO	0.01	0.002	5	5	0.001	0.001	0.002	0.003	0.003	0.004	0.009	0.015	10	0	0	2
216	Ghana	Bia	BIAX_GHA	0.001	4.97	0.009	0.002	0.001	0	0.001	0.001	0.001	0	0.001	0.002	11	0	0	1
217	Ghana	Komoe	KMOE_GHA	0.004	4.932	5	0.047	0.003	0.001	0.005	0.008	0.001	0.001	0.003	0.005	10	0	0	2
218	Ghana	Tano	TANO_GHA	0.003	4.977	0.016	0.006	0.002	0.001	0.001	0.003	0.002	0.001	0.003	0.005	11	0	0	1
219	Ghana	Volta	VOLT_GHA	0.002	5	0.379	0.003	0.001	0	0.001	0.001	0	0.001	0.001	0.002	11	0	0	1
220	Guinea	Corubal	CRBL_GIN	0.001	4.999	5	5	4.998	0.001	0	0	0	0	0	0.001	8	0	0	4
221	Guinea	Gambia	GAMB_GIN	0	4.998	5	4.999	4.998	0	0	0	0	0	0	0	8	0	0	4
222	Guinea	Great Scarcies	GSCR_GIN	0.001	5	5	5	4.999	0.001	0	0	0	0	0	0.001	8	0	0	4
223	Guinea	Little Scarcies	LSCR_GIN	0	4.992	5.002	4.996	4.995	4.999	0	0	0	0	0	0	7	0	0	5
224	Guinea	Loffa	LOFF_GIN	0	4.996	5	5	0.001	0	0	0	0	0	0	0	9	0	0	3
225	Guinea	Moa	MOAX_GIN	0	4.999	4.999	4.999	0.001	0	0	0	0	0	0	0.001	9	0	0	3
226	Guinea	Niger	NGER_GIN	0.002	5	5	5	3.945	0.006	0.002	0.001	0.001	0.003	0.002	0.005	8	0	0	4
227	Guinea	Sassandra	SASS_GIN	0.001	4.998	5	5	0.006	0.002	0	0	0	0	0.001	0.001	9	0	0	3
228	Guinea	Senegal	SENG_GIN	0.002	5	5	5	5	0.004	0.001	0	0.001	0.002	0.002	0.004	8	0	0	4
229	Guinea	St. John (Africa)	SJAF_GIN	0.01	5	5	5	5	0	0	0	0	0	0	0.008	8	0	0	4
230	Guinea	St. Paul	SPAU_GIN	0.001	4.999	5	5	0.171	0.001	0.001	0	0	0.001	0.001	0.002	9	0	0	3
231	Gambia, The	Gambia	GAMB_GMB	0	5	5	5	5	5	0	0	0	0	0	0	7	0	0	5
232	Guinea-Bissau	Corubal	CRBL_GNB	0	4.982	4.982	4.982	4.982	0	0	0	0	0	0	0	8	0	0	4
233	Guinea-Bissau	Geba	GEBA_GNB	0.004	5	5	5	5	0.031	0.001	0	0	0	0.004	0.008	8	0	0	4
234	Equatorial Guinea	Benito/Ntem	BENT_GNQ	0.001	0.005	0.003	0.001	0.001	0.001	0.001	0.002	0	0	0	0.001	12	0	0	0
235	Greece	Maritsa	MRSA_GRC	0.001	0.001	0.002	0.043	0.312	0.954	1.747	2.408	2.108	0.893	0.278	0.002	9	0	1	2
236	Greece	Nestos	NSTO_GRC	0.004	0	0.008	0.041	0.193	0.874	1.955	3.129	3.038	2.279	0.587	0.193	9	0	1	2
237	Greece	Struma	STUM_GRC	0.014	0	0.025	0.185	0.871	2.371	3.406	4.199	4.27	3.868	1.116	0.41	6	1	0	5
238	Greece	Vardar	VRDR_GRC	1.249	0.003	0.046	0.217	1.048	2.495	3.459	4.213	4.23	3.844	1.955	1.695	3	2	2	5
239	Greece	Vijose	VJSE_GRC	0.002	0	0.006	0.02	0.134	0.647	1.44	2.13	1.655	0.611	0.005	0.003	9	1	1	1
240	Guatemala	Belize	BLZE_GTM	0	0	0.021	0.035	0.058	0.003	0.001	0.001	0	0	0	0.001	12	0	0	0
241	Guatemala	Grijalva	GJLV_GTM	0.001	0.007	0.019	0.068	0.02	0.001	0.001	0.001	0.001	0.001	0.001	0.002	12	0	0	0
242	Guatemala	Hondo	HOND_GTM	0	0	0.017	0.028	0.046	0.074	0.001	0.001	0	0	0	0	12	0	0	0
243	Guatemala	Lempa	LMPA_GTM	0.091	0.008	5	5	5	0.021	0.014	0.013	0.004	0.008	0.059	0.162	9	0	0	3
244	Guatemala	Motaqua	MOTQ_GTM	0.003	0.006	0.239	0.378	0.052	0.001	0.001	0.001	0.001	0.001	0.001	0.003	12	0	0	0
245	Guatemala	Suchiate	SUCT_GTM	0.003	0.001	4.101	0.064	0.007	0.001	0.001	0.001	0.001	0.001	0.002	0.007	11	0	0	1
246	French Guiana	Maroni	MRNI_GUF	0	0	0	0	0	0	0	0	0	0	0	0	12	0	0	0
247	French Guiana	Oiapoque/Oyupock	OYPK_GUF	0	0	0	0	0	0	0	0	0	0	0	0	12	0	0	0
248	Guyana	Amazon	AMZN_GUY	0	0	0	0	0	0	0	0	0	0	0	0	12	0	0	0
249	Guyana	Barima	BRMA_GUY	0	0	0	0	0	0	0	0	0	0	0	0	12	0	0	0
250	Guyana	Corantijn/Courantyne	CRTY_GUY	0	0	0	0	0	0	0	0	0	0	0	0.001	12	0	0	0
251	Guyana	Essequibo	ESQB_GUY	0	0	0	0	0	0	0.001	0.003	0.02	0.015	0.004	0	12	0	0	0
252	Honduras	Chamelecon	CHAM_HND	0	0.001	0.01	0.03	0.022	0	0	0	0	0	0	0	12	0	0	0
253	Honduras	Choluteca	CHLT_HND	0.057	0.009	5	5	5	5	0.715	0.175	0.012	0.004	0.014	0.125	8	0	0	4
254	Honduras	Coco/Segovia	COCO_HND	0.001	0	5.001	5	5.001	5.001	0.001	0.001	0.001	0	0.001	0.002	8	0	0	4
255	Honduras	Lempa	LMPA_HND	0.01	0.004	5	5	5	0.015	0.005	0.004	0.003	0.004	0.009	0.022	9	0	0	3
256	Honduras	Motaqua	MOTQ_HND	0.002	0.018	0.063	0.114	0.099	0.059	0.006	0.001	0	0	0	0.002	12	0	0	0
257	Croatia	Danube	DANU_HRV	0.001	0.001	0.001	0.001	0.003	0.007	0.016	0.032	0.027	0.007	0.005	0.003	12	0	0	0
258	Croatia	Krka	KRKA_HRV	0	0	5	0	0	0.001	0.004	0.006	0.001	0	0	0.001	11	0	0	1
259	Croatia	Neretva	NRTV_HRV	0	0	0	0	0	0.008	0.023	0.032	0.015	0.001	0	0	12	0	0	0
260	Haiti	Artibonite	ATBN_HTI	0.013	5	5	5	1.474	0.187	0.261	0.042	0.013	0.004	0.01	0.066	8	1	0	3
261	Hungary	Danube	DANU_HUN	0.17	0.041	0.042	0.089	0.209	0.44	0.927	1.515	1.566	1.583	0.842	0.114	9	0	3	0
262	Indonesia	Sembakung	SMBK_IDN	0	0	0	0	0	0	0	0	0	0	0	0	12	0	0	0
263	Indonesia	Tami	TAMI_IDN	0	0	0	0	0	0	0	0	0	0	0	0	12	0	0	0
264	Indonesia	Tjeroaka-Wanggoe	TJWA_IDN	0	0	0	0	0	0	0.001	0.001	0.002	0.004	0.005	0.006	12	0	0	0
265	India	Fenney	FNNY_IND	0.025	0.006	5	5	5	0.006	0.008	0.005	0.05	0.256	0.47	0.04	9	0	0	3
266	India	Ganges-Brahmaputra-Meghna	GANG_IND	1.649	4.543	3.874	2.03	1.051	0.179	0.136	0.092	0.15	0.511	1.283	1.393	5	3	1	3
267	India	Indus	INDU_IND	2.328	3.59	3.155	2.681	1.425	1.062	0.846	0.785	1.349	2.125	2.419	2.249	2	3	0	7
268	India	Irrawaddy	IRWD_IND	0.007	0.001	0.041	0.004	0.002	0.001	0.001	0.001	0.002	0.006	0.009	0.01	12	0	0	0
269	India	Kaladan	KALD_IND	0	0	4.999	4.999	0.001	0	0	0	0	0	0	0	10	0	0	2
270	India	Karnaphuli	KNFL_IND	0.002	0	5	5	0.003	0.001	0	0	0	0.001	0.001	0.002	10	0	0	2
271	Ireland	Castletown	CSTL_IRL	0.003	0.004	0.01	0.014	0.022	0.041	0.094	0.094	0.033	0.015	0.007	0.005	12	0	0	0
272	Ireland	Erne	ERNE_IRL	0.002	0.005	0.006	0.008	0.011	0.015	0.022	0.014	0.008	0.006	0.004	0.003	12	0	0	0
273	Iran	Atrak	ATRK_IRN	0.265	0.034	1.11	3.133	3.857	4.313	4.621	4.767	4.782	4.792	4.696	3.807	2	1	0	9
274	Iran	BahuKalat/Rudkhanehye	RDKH_IRN	5	0.001	5	5	5	5	5	5	5	5	5	5	1	0	0	11
275	Iran	Dasht	DSHT_IRN	5	0.007	5	5	5	5	5	5	5	5	5	5	1	0	0	11
276	Iran	Hari/Harirud	HARI_IRN	0.175	0.117	0.933	2.867	3.546	4.036	4.408	4.632	4.662	4.7	3.822	2.723	3	0	0	9
277	Iran	Helmand	HLMD_IRN	0.147	0.004	0.664	1.13	0.572	1.018	1.649	2.045	2.458	3.005	4.078	4.326	4	2	1	5
278	Iran	Kowl E Namaksar	KOWL_IRN	0.03	0.004	0.303	0.43	0.304	0.896	1.377	1.961	2.071	2.285	2.158	1.688	6	1	2	3
279	Iran	Kura-Araks	KURA_IRN	0.115	0.026	0.441	0.711	1.423	2.586	3.419	4.02	3.558	1.726	1.375	0.271	5	2	1	4
280	Iran	Tigris-Euphrates/Shatt al Arab	TIGR_IRN	0.134	0.75	1.85	2.414	3.717	4.178	4.353	4.605	4.624	4.706	2.837	0.433	3	0	1	8
281	Iraq	Tigris-Euphrates/Shatt al Arab	TIGR_IRQ	0.103	0.245	0.959	1.807	3.091	2.79	3.158	3.26	3.251	3.202	1.078	0.213	4	1	1	6
282	Israel	Jordan	JORD_ISR	0.022	0.044	0.345	1.484	2.627	3.081	3.736	4.096	4.081	4.097	3.969	0.238	4	1	7	0
283	Italy	Danube	DANU_ITA	0.003	0.001	0.002	0.001	0.002	0.002	0.003	0.004	0.003	0.003	0.002	0.005	12	0	0	0
284	Italy	Po	POXX_ITA	0.09	0.133	0.153	0.144	0.417	0.823	2.208	2.364	1.289	0.268	0.149	0.134	9	1	0	2
285	Jordan	Jordan	JORD_JOR	0.002	0.003	0.011	0.068	0.153	0.244	0.412	0.589	0.544	0.665	0.741	0.693	12	0	0	0
286	Jordan	Tigris-Euphrates/Shatt al Arab	TIGR_JOR	5	0	5	5	5	5	5	5	5	5	5	5	1	0	0	11
287	Kazakhstan	Aral Sea	ARAL_KAZ	0.007	0.005	0.002	0.024	0.249	0.752	1.734	2.477	2.726	2.103	0.04	0.017	8	0	1	3
288	Kazakhstan	Ili/Kunes He	ILIX_KAZ	0.044	0.002	0.003	0.017	0.165	0.444	0.963	1.621	1.95	1.448	0.038	0.07	9	1	2	0
289	Kazakhstan	Ob	OBXX_KAZ	0.11	0.007	2.447	0.008	0.039	0.156	0.366	0.51	0.472	0.135	0.112	0.166	11	0	0	1
290	Kazakhstan	Oral/Ural	ORAL_KAZ	0.006	0.001	5	0.002	0.026	0.081	0.222	0.254	0.196	0.101	0.003	0.01	11	0	0	1
291	Kazakhstan	Shu/Chu	SHUR_KAZ	0.015	0.001	0.001	0.008	0.116	0.316	0.663	1.074	1.224	0.871	0.031	0.024	10	2	0	0
292	Kazakhstan	Talas	TALA_KAZ	0.077	0.001	0.002	0.08	0.393	1.11	2.068	2.8	3.011	2.41	0.14	0.126	7	1	0	4
293	Kazakhstan	Volga	VOLG_KAZ	0.022	0	5	0	0.001	0.002	0.003	0.005	0.008	0.013	0.021	0.034	11	0	0	1
294	Kenya	Juba-Shibeli	JUBA_KEN	0.124	1.061	4.902	0.002	0.008	0.028	0.075	0.148	0.261	0.286	0.007	0.082	10	1	0	1
295	Kenya	Lake Natron	LKNT_KEN	0.024	0.252	0.03	0.003	0.002	0.008	0.021	0.023	0.03	0.045	0.017	0.017	12	0	0	0
296	Kenya	Lake Turkana	LKTK_KEN	0.179	0.572	0.386	0.007	0.004	0.005	0.004	0.005	0.011	0.025	0.034	0.131	12	0	0	0
297	Kenya	Lotagipi Swamp	LGPS_KEN	0.195	0.004	5	0.002	0.009	0.014	0.023	0.038	0.063	0.105	0.172	0.282	11	0	0	1
298	Kenya	Nile	NILE_KEN	0.069	0.63	0.056	0.01	0.016	0.034	0.06	0.05	0.086	0.072	0.023	0.045	12	0	0	0
299	Kenya	Umba	UMBA_KEN	0.164	0.01	5.002	5.001	0.001	0.002	0.004	0.007	0.012	0.021	0.041	0.134	10	0	0	2
300	Kyrgyzstan	Aral Sea	ARAL_KGZ	0.642	0.179	0.772	0.743	0.814	2.322	3.015	3.995	4.051	3.602	1.851	0.977	6	0	1	5
301	Kyrgyzstan	Ili/Kunes He	ILIX_KGZ	0.033	0.003	5	5	0.013	0.012	0.023	0.04	0.05	0.053	0.047	0.052	10	0	0	2
302	Kyrgyzstan	Shu/Chu	SHUR_KGZ	0.171	0.059	0.004	0.036	0.575	1.263	1.844	2.418	2.635	2.069	0.632	0.276	7	1	1	3
303	Kyrgyzstan	Talas	TALA_KGZ	0.008	0.006	0.141	0.022	0.1	0.095	0.319	0.53	0.57	0.376	0.04	0.02	12	0	0	0
304	Kyrgyzstan	Tarim	TRIM_KGZ	0.017	0.007	5	5	0.005	0.002	0.003	0.007	0.007	0.01	0.016	0.027	10	0	0	2
305	Cambodia (Kampuchea)	Mekong	MEKO_KHM	0.057	5	5	5	0.036	0.022	0.003	0.005	0.002	0.004	0.013	0.058	9	0	0	3
306	Cambodia (Kampuchea)	Song Vam Co Dong	SVCD_KHM	1.057	5	5	5	2.76	2.227	1.652	1.205	0.056	0.039	0.146	0.822	4	2	1	5
307	South Korea	Han	HANX_KOR	0.35	5	0.173	0.144	0.369	0.754	0.182	0.168	0.277	0.214	0.244	0.515	11	0	0	1
308	Laos, People's Democratic Republic of	Ca/Song-Koi	CAXX_LAO	0	0.004	0.01	0.019	0.112	0.015	0.003	0.001	0	0	0	0	12	0	0	0
309	Laos, People's Democratic Republic of	Ma	MAXX_LAO	0.012	0.011	5	5	5	0.027	0.002	0	0.001	0.009	0.008	0.008	9	0	0	3
310	Laos, People's Democratic Republic of	Mekong	MEKO_LAO	0.005	0.398	2.054	1.24	0.107	0.003	0.001	0	0.001	0.009	0.012	0.007	10	1	0	1
311	Liberia	Cavally	CVLY_LBR	0	0.054	5	5	0.001	0	0	0	0	0	0	0	10	0	0	2
312	Liberia	Cestos	CSTO_LBR	0.001	0.58	1.079	0.011	0	0	0	0	0	0	0	0.001	11	1	0	0
313	Liberia	Loffa	LOFF_LBR	0	0.048	5	0.006	0	0	0	0	0	0	0	0	11	0	0	5
314	Liberia	Mana-Morro	MANA_LBR	0	0.007	4.989	0	0	0	0	0	0	0	0	0	11	0	0	1
315	Liberia	Moa	MOAX_LBR	0	0.011	5	0.004	0	0	0	0	0	0	0	0	11	0	0	1
316	Liberia	St. John (Africa)	SJAF_LBR	0	0.08	4.995	4.998	0	0	0	0	0	0	0	0	10	0	0	2
317	Liberia	St. Paul	SPAU_LBR	0.001	0.275	4.999	0.011	0.001	0	0	0	0	0	0	0.001	11	0	0	1
318	Libya	Lake Chad	LKCH_LBY	5	5	5	5	5	5	5	5	5	5	5	5	0	0	0	12
319	Lesotho	Orange	ORAN_LSO	0.002	0.002	0.002	0.004	0.006	0.011	0.019	0.031	0.051	0.038	0.009	0.003	12	0	0	0
320	Lithuania	Neman	NMAN_LTU	0.038	5	0.001	0.002	0.008	0.016	0.026	0.056	0.068	0.085	0.016	0.057	11	0	0	1
321	Lithuania	Venta	VENT_LTU	0.016	5	0.003	0.003	0.011	0.02	0.035	0.067	0.094	0.015	0.008	0.025	11	0	0	1
322	Luxembourg	Rhine	RHIN_LUX	0.006	0.009	0.012	0.018	0.029	0.052	0.089	0.147	0.212	0.151	0.02	0.014	12	0	0	0
323	Latvia	Barta	BRTA_LVA	0.001	2.587	0	0	0.001	0.002	0.004	0.007	0.01	0.001	0.001	0.001	11	0	0	1
324	Latvia	Daugava	DUGV_LVA	0.002	4.425	5	0	0.001	0.002	0.003	0.007	0.008	0.002	0.001	0.003	10	0	0	2
325	Latvia	Gauja	GUJA_LVA	0.005	3.621	5	0.001	0.003	0.005	0.009	0.017	0.02	0.005	0.002	0.008	10	0	0	2
326	Latvia	Lielupe	LLUP_LVA	0.001	3.639	5	0	0	0.001	0.001	0.003	0.004	0.004	0	0.002	10	0	0	2
327	Latvia	Narva	NRVA_LVA	0.005	2.712	5	0.001	0.002	0.003	0.006	0.012	0.016	0.007	0.002	0.008	10	0	0	2
328	Latvia	Salaca	SALC_LVA	0.001	1.777	5	0	0	0.001	0.002	0.003	0.004	0.001	0.001	0.002	10	0	1	1
329	Latvia	Venta	VENT_LVA	0.013	3.365	3.866	0.002	0.007	0.014	0.025	0.049	0.058	0.014	0.006	0.02	10	0	0	2
330	Morocco	Daoura	DAUR_MAR	5	0.389	5	5	5	5	5	5	5	5	5	5	1	0	0	11
331	Morocco	Dra	DRAX_MAR	1.431	4.015	4.533	4.279	0.557	1.297	1.742	2.185	2.616	2.946	3.092	3.141	1	2	1	8
332	Morocco	Guir	GUIR_MAR	5	0.118	5	5	5	5	5	5	5	5	5	5	1	0	0	11
333	Morocco	Tafna	TAFN_MAR	5	0.206	5	5	5	5	5	5	5	5	5	5	1	0	0	11
334	Moldova	Danube	DANU_MDA	2.44	5	0.222	0.146	0.843	1.804	2.522	3.486	3.418	2.477	2.375	2.962	3	0	1	8
335	Moldova	Dniester	DNSR_MDA	0.858	5	0.007	0.071	0.478	0.874	0.933	2.33	2.193	1.117	0.812	1.2	7	2	0	3
336	Moldova	Kogilnik	KGNK_MDA	4.98	5	5	3.753	4.756	4.87	4.844	4.925	4.95	4.964	4.978	4.987	0	0	0	12
337	Moldova	Sarata	SRTA_MDA	0.044	5	0	0.003	0.045	0.097	0.145	0.323	0.283	0.144	0.042	0.066	11	0	0	1
338	Mexico	Candelaria	CDLR_MEX	0.001	0	0.623	0.953	1.403	1.963	0.002	0.001	0	0	0.001	0.001	10	1	1	0
339	Mexico	Coatan Achute	CTAT_MEX	0.061	0.019	5	5	0.17	0.005	0.005	0.004	0.002	0.002	0.026	0.159	10	0	0	2
340	Mexico	Colorado	CLDO_MEX	5	0.007	5	5	5	5	5	5	5	5	5	5	1	0	0	1
341	Mexico	Grijalva	GJLV_MEX	0.003	0.028	0.189	0.458	0.514	0.019	0.011	0.011	0.003	0.002	0.007	0.014	12	0	0	0
342	Mexico	Hondo	HOND_MEX	0.006	0.002	3.214	4.294	4.419	4.389	0.237	0.078	0.018	0.008	0.006	0.015	8	0	0	4
343	Mexico	Rio Grande (North America)	RGNA_MEX	2.292	0.186	5	5	5	5	3.002	2.774	2.664	3.517	2.581	2.91	1	0	0	11
344	Mexico	Tijuana	TIJU_MEX	4.26	0.004	0.271	0.621	1.375	2.114	2.93	3.651	4.022	4.204	4.277	4.499	3	1	0	8
345	Mexico	Yaqui	YAQU_MEX	2.682	0.129	5	5	5	5	1.244	1.601	3.165	3.289	3.217	2.607	1	1	1	9
346	Macedonia	Drin	DRIN_MKD	0.032	0.013	0.004	0.004	0.011	0.04	0.135	0.236	0.158	0.126	0.014	0.048	12	0	0	0
347	Macedonia	Lake Prespa	LKPP_MKD	0.006	0.006	0.011	0.026	0.081	0.323	0.859	1.424	1.131	0.377	0.327	0.008	10	2	0	0
348	Macedonia	Struma	STUM_MKD	0.845	0.008	0.055	0.145	0.398	1.377	2.747	3.627	3.629	3.248	1.535	1.186	5	2	1	4
349	Macedonia	Vardar	VRDR_MKD	0.087	0.076	0.07	0.073	0.292	0.909	2.198	2.971	2.721	1.923	1.363	1.707	6	1	2	3
350	Mali	Niger	NGER_MLI	0.019	5	5	5	5	1.194	0.11	0.028	0.047	0.119	0.017	0.029	7	1	0	4
351	Mali	Senegal	SENG_MLI	0.001	5	5	5	5	3.941	0.002	0	0	0.001	0.001	0.002	7	0	0	5
352	Mali	Volta	VOLT_MLI	0.09	5	5	5	5	5	0.011	0.003	0.012	0.026	0.047	0.089	7	0	0	5
353	Myanmar (Burma)	Irrawaddy	IRWD_MMR	0.007	0.08	0.083	0.062	0.011	0.018	0.005	0.003	0.012	0.048	0.023	0.006	12	0	0	0
354	Myanmar (Burma)	Kaladan	KALD_MMR	0.001	0.001	5	5	0.002	0	0	0	0	0.002	0	0.001	10	0	0	2
355	Myanmar (Burma)	Mekong	MEKO_MMR	0.002	0.008	5	5	5	0.012	0.002	0.001	0.002	0.004	0.004	0.003	9	0	0	3
356	Myanmar (Burma)	Pakchan	PKCN_MMR	0.004	0.001	5	5	0.007	0.002	0.001	0.004	0.002	0.004	0.002	0.005	10	0	0	2
357	Myanmar (Burma)	Salween	SALW_MMR	0.001	0.009	0.007	0.004	0.003	0.004	0.001	0.001	0.002	0.004	0.003	0.001	12	0	0	0
358	Mongolia	Amur	AMUR_MNG	0.017	1.231	2.605	0.002	0.003	0.003	0.009	0.014	0.009	0.01	0.016	0.025	10	1	0	1
359	Mongolia	Har Us Nur	HRUN_MNG	0.105	1.491	5	0.011	0.089	0.054	0.042	0.085	0.074	0.076	0.104	0.161	10	1	0	1
360	Mongolia	Jenisej/Yenisey	YNSY_MNG	0.004	3.599	4.056	0.016	0.005	0.003	0.005	0.006	0.006	0.004	0.004	0.006	10	0	0	2
361	Mongolia	Lake Ubsa-Nur	LKUN_MNG	0.007	0.522	5	0	0.007	0.003	0.006	0.013	0.015	0.005	0.007	0.011	11	0	0	1
362	Mongolia	Pu Lun T'o	PULT_MNG	5	0.247	5	5	5	5	5	5	5	5	5	5	1	0	0	11
363	Montenegro	Danube	DANU_MON	0.04	0.023	0.022	0.019	0.033	0.055	0.122	0.218	0.207	0.079	0.038	0.033	12	0	0	0
364	Mozambique	Buzi	BUZI_MOZ	0	0	0	0.001	0.002	0.003	0.005	0.017	0.038	0.056	0.023	0.002	12	0	0	0
365	Mozambique	Incomati	ICMT_MOZ	5	0	5	5	5	5	5	5	5	5	5	5	1	0	0	11
366	Mozambique	Limpopo	LMPO_MOZ	0.609	0	0.771	0.829	0.252	0.905	1.871	3.713	4.445	4.568	4.528	4.809	6	0	1	5
367	Mozambique	Maputo	MPUT_MOZ	5	0	5	5	5	4.997	5	5	5	5	4.996	5	1	0	0	11
368	Mozambique	Pungwe	PUNG_MOZ	0.003	0	0.001	0.014	0.047	0.068	0.12	0.274	0.553	0.85	0.709	0.015	12	0	0	0
369	Mozambique	Ruvuma	RVMA_MOZ	0	0	0	0	0	0	0	0.001	0.001	0.002	0.002	0	12	0	0	0
370	Mozambique	Sabi	SABI_MOZ	0	0	0	0	0	0	0	0	0.001	0.001	0.002	0	12	0	0	0
371	Mozambique	Umbeluzi	UBLZ_MOZ	4.998	0	5	4.998	4.998	4.999	5	5	5	5	4.999	4.999	1	0	0	11
372	Mozambique	Zambezi	ZAMB_MOZ	0	0	0	0	0.002	0.005	0.009	0.021	0.055	0.089	0.064	0	12	0	0	0
373	Mauritania	Atui	ATUI_MRT	5	5	5	5	5	5	5	5	5	5	5	5	0	0	0	12
374	Mauritania	Senegal	SENG_MRT	0.142	5	5	5	5	5	5	0.019	0.065	0.186	0.245	0.234	6	0	0	6
375	Malawi	Zambezi	ZAMB_MWI	0.002	0.002	0.003	0.01	0.051	0.076	0.138	0.31	0.61	0.933	0.852	0.009	12	0	0	0
376	Malaysia	Sembakung	SMBK_MYS	0	0	0	0	0	0	0	0	0	0	0	0	12	0	0	0
377	Namibia	Cuvelai/Etosha	ETOS_NAM	0.086	0.004	0.162	0.659	1.113	1.018	1.055	1.669	2.422	3.079	3.49	3.708	4	3	1	4
378	Namibia	Kunene	KUNE_NAM	0.005	0	0	0	0	0	0.001	0.001	0.002	0.003	0.005	0.008	12	0	0	0
379	Namibia	Okavango	OKVG_NAM	0.049	0.001	0.009	0.028	0.046	0.08	0.147	0.258	0.42	0.593	0.821	1.181	11	1	0	0
380	Namibia	Orange	ORAN_NAM	4.999	0.013	5	5	5	5	5	5	5	5	5	5	1	0	0	11
381	Namibia	Zambezi	ZAMB_NAM	0.258	0	0.003	0.008	0.013	0.021	0.035	0.059	0.099	0.162	0.252	0.397	12	0	0	0
382	Niger	Lake Chad	LKCH_NER	0.896	5	5	5	5	5	4.999	0.001	0.006	0.011	0.272	0.564	6	0	0	6
383	Niger	Niger	NGER_NER	0.098	5	5	5	5	5	1.723	0.007	0.048	0.078	0.031	0.056	6	0	1	5
384	Nigeria	Akpa	AKPA_NGA	0	4.182	0.001	0	0	0	0	0	0	0	0	0	11	0	0	1
385	Nigeria	Cross	CROS_NGA	0.001	4.991	5	0.336	0.002	0.001	0	0.001	0	0	0.001	0.002	10	0	0	2
386	Nigeria	Lake Chad	LKCH_NGA	0.088	5	5	5	5	0.77	0.02	0.001	0.006	0.018	0.028	0.073	4	0	0	8
387	Nigeria	Niger	NGER_NGA	0.002	5	1.664	0.269	0.019	0	0	0	0	0	0.001	0.002	10	0	1	1
388	Nigeria	Oueme	OUEM_NGA	0.025	4.99	5	0.065	0.019	0.006	0.005	0.016	0.011	0.008	0.02	0.04	10	0	0	2
389	Nicaragua	Coco/Segovia	COCO_NIC	0.001	0.015	0.067	0.125	0.065	0.001	0	0	0	0	0	0.001	12	0	0	0
390	Nicaragua	Negro	NEGR_NIC	0.079	0.043	5	5	5	0.033	0.125	0.201	0.017	0.005	0.007	0.088	9	0	0	3
391	Nicaragua	San Juan	SJUA_NIC	0.013	0.059	0.718	1.503	0.169	0.008	0.005	0.005	0.004	0.002	0.003	0.011	11	0	1	0
392	Netherlands	Rhine	RHIN_NLD	0.003	0.004	0.007	0.01	0.031	0.064	0.108	0.236	0.195	0.231	0.012	0.007	12	0	0	0
393	Norway	Glama	GLAM_NOR	0.006	0.531	5	0.001	0.004	0.013	0.033	0.054	0.014	0.006	0.003	0.009	11	0	0	1
394	Norway	Klaralven	KRLV_NOR	0.007	0.046	5	0	0.001	0.002	0.004	0.005	0.004	0.002	0.006	0.01	11	0	0	1
395	Norway	Naatamo	NAAT_NOR	0.001	0.003	0.005	0.008	0	0	0	0	0.001	0.001	0.002	0.003	12	0	0	0
396	Norway	Tana	TANA_NOR	0.001	0.005	5	5	0	0	0	0	0	0	0.001	0.001	10	0	0	2
397	Norway	Torne/Tornealven	TORN_NOR	0.003	0.005	0.055	0.09	0	0	0	0.001	0.001	0.002	0.003	0.004	12	0	0	0
398	Nepal	Ganges-Brahmaputra-Meghna	GANG_NPL	0.756	3.576	1.335	0.915	0.257	0.065	0.067	0.031	0.064	0.364	0.785	0.666	10	1	0	1
399	Pakistan	Dasht	DSHT_PAK	5	0.005	5	5	5	5	5	5	5	5	5	5	1	0	0	11
400	Pakistan	Helmand	HLMD_PAK	0.189	0.003	0.666	1.23	0.931	2.142	3.156	3.97	4.229	4.224	4.175	0.776	5	1	0	6
401	Pakistan	Indus	INDU_PAK	2.27	2.153	2.684	1.745	0.987	1.173	1.559	2.044	2.995	3.436	3.182	3.157	1	1	2	8
402	Peru	Amazon	AMZN_PER	0.001	0.002	0.003	0.008	0.01	0.01	0.011	0.019	0.02	0.008	0.004	0.002	12	0	0	0
403	Peru	Chira	CHIR_PER	0.867	0	0.117	0.129	0.522	0.875	1.216	1.985	2.802	3.456	3.882	4.274	6	1	1	4
404	Peru	Lake Titicaca-Poopo System	LKTC_PER	0.002	0	0.004	0.017	0.036	0.065	0.092	0.172	0.16	0.11	0.081	0.012	12	0	0	0
405	Papua New Guinea	Fly	FLYX_PNG	0	0	0	0	0	0	0	0	0	0	0	0	12	0	0	0
406	Papua New Guinea	Sepik	SEPK_PNG	0	0	0	0	0	0	0	0	0	0	0	0	12	0	0	0
407	Papua New Guinea	Tami	TAMI_PNG	0	0	0	0	0	0	0	0	0	0	0	0	12	0	0	0
408	Papua New Guinea	Tjeroaka-Wanggoe	TJWA_PNG	0	0	0	0	0	0	0	0	0	0	0	0	12	0	0	0
409	Poland	Neman	NMAN_POL	0.007	0	0.006	0	0.001	0.003	0.005	0.01	0.013	0.015	0.003	0.011	12	0	0	0
410	Poland	Oder/Odra	ODER_POL	0.3	0.037	0.044	0.079	0.155	0.286	0.474	0.813	1.115	1.027	0.864	0.209	10	2	0	0
411	Poland	Vistula/Wista	VSTL_POL	0.066	0.049	0.015	0.035	0.073	0.143	0.243	0.46	0.638	0.81	0.509	0.044	12	0	0	0
412	Korea, Democratic People's Republic of (North)	Amur	AMUR_PRK	0.012	5	5	0.03	0.068	0.081	0.024	0.012	0.037	0.007	0.011	0.019	10	0	0	2
413	Korea, Democratic Korea, Democratic People's Republic of (North)	Han	HANX_PRK	0.028	5	0.013	0.053	0.257	0.24	0.04	0.023	0.027	0.02	0.02	0.043	11	0	0	1
414	Korea, Democratic Korea, Democratic People's Republic of (North)	Tumen	TUMN_PRK	0.031	5	0.015	0.079	0.321	0.339	0.164	0.06	0.053	0.016	0.023	0.047	11	0	0	1
415	Korea, Democratic Korea, Democratic People's Republic of (North)	Yalu	YALU_PRK	0.009	5	0.011	0.008	0.143	0.165	0.014	0.007	0.025	0.006	0.007	0.013	11	0	0	1
416	Portugal	Douro/Duero	DURO_PRT	0	0.001	0.001	0.003	0.009	0.07	0.28	0.449	0.28	0.054	0.028	0.001	12	0	0	0
417	Portugal	Guadiana	GUDN_PRT	0.002	0.001	0.017	0.073	0.234	0.876	1.763	2.32	1.964	0.69	0.221	0.099	9	0	2	1
418	Portugal	Mino	MINO_PRT	0	0	0.001	0.001	0.002	0.01	0.047	0.075	0.035	0.005	0.001	0.001	12	0	0	0
419	Portugal	Tagus/Tejo	TAGU_PRT	0.001	0.001	0.006	0.027	0.109	0.605	1.584	2.165	1.698	0.315	0.037	0.002	9	0	2	1
420	Paraguay	La Plata	LPTA_PRY	0.002	0.003	0.002	0.001	0	0	0	0.002	0.002	0.001	0.001	0.002	12	0	0	0
421	Romania	Danube	DANU_ROM	0.019	0.005	0.013	0.037	0.144	0.303	0.799	1.035	0.955	0.508	0.091	0.013	11	2	0	0
422	Russia	Amur	AMUR_RUS	0.001	0.006	1.744	0	0	0.002	0.001	0.001	0.001	0.001	0.001	0.001	11	0	1	0
423	Russia	Daugava	DUGV_RUS	0.061	0.001	5	0.001	0.005	0.008	0.013	0.022	0.032	0.024	0.033	0.092	11	0	0	1
424	Russia	Dnieper	DNPR_RUS	0.189	0.006	5	0.016	0.131	0.319	0.538	0.917	0.699	0.352	0.081	0.282	11	0	0	1
425	Russia	Don	DONX_RUS	0.066	0.019	0.004	0.004	0.069	0.173	0.337	0.461	0.285	0.138	0.03	0.101	12	0	0	0
426	Russia	Har Us Nur	HRUN_RUS	0.006	0	5	5	0.001	0	0.001	0.001	0.002	0.003	0.005	0.008	10	0	0	2
427	Russia	Jenisej/Yenisey	YNSY_RUS	0.002	0.01	0.016	0.006	0.001	0.001	0.003	0.003	0.001	0.002	0.003	0.005	12	0	0	0
428	Russia	Kemi	KEMI_RUS	0.018	0	5	5	0	0.001	0.002	0.004	0.006	0.01	0.016	0.027	10	0	0	2
429	Russia	Lake Ubsa-Nur	LKUN_RUS	0.014	0	5	5	0.004	0.003	0.007	0.013	0.01	0.008	0.013	0.021	10	0	0	2
430	Russia	Lava/Pregel	LAVA_RUS	0.023	0	0.002	0.005	0.013	0.024	0.043	0.085	0.102	0.055	0.01	0.035	12	0	0	0
431	Russia	Mius	MIUS_RUS	1.078	0.001	0.015	0.027	0.058	0.101	0.167	0.269	0.423	0.663	1.01	1.477	9	3	0	0
432	Russia	Narva	NRVA_RUS	0.025	0.001	5	0.001	0.004	0.007	0.012	0.021	0.028	0.043	0.011	0.038	11	0	0	1
433	Russia	Neman	NMAN_RUS	0.002	0	0	0.001	0.001	0.002	0.004	0.007	0.007	0.001	0.001	0.003	12	0	0	0
434	Russia	Ob	OBXX_RUS	0.013	0.033	0.114	0.001	0.002	0.002	0.011	0.016	0.011	0.008	0.012	0.02	12	0	0	0
435	Russia	Olanga	OLNG_RUS	0.002	0	5	5	0	0	0.001	0.001	0.001	0.001	0.001	0.002	10	0	0	2
436	Russia	Oral/Ural	ORAL_RUS	0.094	0.004	5	0.005	0.111	0.305	0.789	1.025	0.561	0.088	0.09	0.142	10	1	0	1
437	Russia	Oulu	OULU_RUS	0.003	0	5	0	0.001	0.001	0.002	0.002	0.001	0.001	0.003	0.004	11	0	0	1
438	Russia	Pasvik	PSVK_RUS	0	0	0.002	0.003	0	0	0	0.001	0.001	0.001	0.002	0.004	12	0	0	0
439	Russia	Samur	SAMR_RUS	0.563	0	5	0.025	0.02	0.113	0.261	0.414	0.383	0.422	0.531	0.814	11	0	0	1
440	Russia	Sujfun	SUJF_RUS	0.015	0.001	5	0.003	0.004	0.007	0.011	0.007	0.005	0.005	0.014	0.022	11	0	0	1
441	Russia	Sulak	SULK_RUS	0.101	0.001	0.14	0.05	0.055	0.132	0.452	0.506	0.329	0.133	0.146	0.082	12	0	0	0
442	Russia	Terek	TERK_RUS	0.072	0.003	0.019	0.116	0.458	0.846	2.022	2.348	1.59	0.847	0.13	0.057	9	0	1	2
443	Russia	Tuloma	TULM_RUS	0.006	0	0.038	0.063	0.001	0.004	0.007	0.012	0.01	0.006	0.018	0.03	12	0	0	0
444	Serbia	Drin	DRIN_SRB	0.187	0.003	0.036	0.05	0.071	0.163	0.376	0.596	0.657	0.827	1.222	0.132	11	1	0	0
445	Serbia	Vardar	VRDR_SRB	0.971	0.01	0.174	0.12	0.241	0.479	1.127	1.683	1.75	0.618	0.61	1.343	8	2	2	0
446	Suriname	Amazon	AMZN_SUR	0	0	0	0	0	0	0	0	0	0	0	0	12	0	0	0
447	Suriname	Corantijn/Courantyne	CRTY_SUR	0	0	0	0	0	0	0	0	0	0	0	0	12	0	0	0
448	Suriname	Essequibo	ESQB_SUR	0	0	0	0	0	0	0	0	0	0	0	0	12	0	0	0
449	Suriname	Maroni	MRNI_SUR	0	0	0	0	0	0	0	0	0	0	0	0	12	0	0	0
450	Slovakia	Danube	DANU_SVK	0.161	0.058	0.029	0.067	0.208	0.393	0.767	1.201	0.721	0.282	0.104	0.113	11	2	0	0
451	Slovakia	Vistula/Wista	VSTL_SVK	0.009	0.001	5	0.003	0.002	0.004	0.005	0.006	0.008	0.007	0.005	0.014	11	0	0	1
452	Slovenia	Danube	DANU_SVN	0.023	0.022	0.008	0.015	0.015	0.022	0.034	0.033	0.023	0.012	0.013	0.022	12	0	0	0
453	Slovenia	Isonzo	ISNZ_SVN	0.031	0.008	5	0.006	0.005	0.01	0.018	0.021	0.014	0.01	0.028	0.047	11	0	0	1
454	Uzbekistan	Aral Sea	ARAL_UZB	0.227	0.222	0.376	1.343	2.05	4.006	4.646	4.783	4.804	4.695	3.83	1.108	3	2	0	7
455	Venezuela	Amacuro	AMCR_VEN	0	0	0	0	0	0	0	0	0	0	0	0	12	0	0	0
456	Venezuela	Amazon	AMZN_VEN	0	0	0	0	0	0	0	0	0	0	0	0	12	0	0	0
457	Venezuela	Catatumbo	CTTB_VEN	0.004	0.002	5	0.035	0.004	0.008	0.025	0.027	0.008	0.002	0.002	0.005	11	0	0	1
458	Venezuela	Essequibo	ESQB_VEN	0.002	0	0.009	0.003	0.001	0	0	0	0.001	0.002	0.002	0.002	12	0	0	0
459	Venezuela	Orinoco	ORIN_VEN	0.004	0.039	0.031	0.009	0.003	0.001	0.002	0.001	0.002	0.001	0.001	0.006	12	0	0	0
460	Vietnam	Bei Jiang/Hsi	HSIX_VNM	0.085	0.995	5	5	5	0.033	0.011	0.006	0.005	0.011	0.03	0.066	9	0	0	3
461	Vietnam	Ca/Song-Koi	CAXX_VNM	0.035	2.408	5	5	0.845	0.603	0.077	0.012	0.004	0.006	0.017	0.036	9	0	0	3
462	Vietnam	Ma	MAXX_VNM	0.042	2.656	5	5	3.149	0.022	0.006	0.003	0.005	0.012	0.021	0.038	8	0	0	4
463	Vietnam	Mekong	MEKO_VNM	0.017	4.5	4.707	4.845	0.094	0.047	0.032	0.02	0.002	0.001	0.002	0.01	9	0	0	3
464	Vietnam	Red/Song Hong	REDX_VNM	0.035	4.061	3.127	1.851	0.6	0.128	0.027	0.012	0.004	0.01	0.022	0.046	9	0	1	2
465	Russia	Volga	VOLG_RUS	0.044	0.085	0.007	0.004	0.045	0.103	0.244	0.34	0.212	0.096	0.02	0.066	12	0	0	0
466	Russia	Vuoksa	VUKS_RUS	0.006	0	5	0	0.001	0.001	0.002	0.003	0.003	0.002	0.006	0.009	11	0	0	1
467	Rwanda	Congo/Zaire	CNGO_RWA	0.005	0.046	0.027	0.016	0.015	0.104	0.219	0.406	0.573	0.073	0.004	0.001	12	0	0	0
468	Rwanda	Nile	NILE_RWA	0.006	0.035	0.043	0.016	0.047	0.208	0.21	0.336	0.079	0.032	0.007	0.008	12	0	0	0
469	Sudan	Baraka	BRKA_SDN	4.997	5	5	5	5	5	5	5	5	5	5	5	0	0	0	12
470	Sudan	Gash	GASH_SDN	5	5	5	5	5	4.999	4.997	4.997	5	5	5	5	0	0	0	12
471	Sudan	Lake Chad	LKCH_SDN	0.041	5	5	5	5	5	0.01	0.003	0.021	0.039	0.031	0.052	7	0	0	5
472	Sudan	Lotagipi Swamp	LGPS_SDN	0.002	4.99	0.059	0	0.001	0.001	0.001	0	0.001	0.001	0.001	0.003	11	0	0	1
473	Sudan	Nile	NILE_SDN	0.378	5	5	3.742	0.88	0.352	0.074	0.034	0.128	0.433	0.545	0.424	9	0	0	3
474	Senegal	Gambia	GAMB_SEN	0.001	5	5	5	5	0.002	0.004	0.001	0.001	0.004	0.001	0.002	8	0	0	4
475	Senegal	Geba	GEBA_SEN	0	5	5	5	5	4.947	4.973	0	0	0	0	0	6	0	0	6
476	Senegal	Senegal	SENG_SEN	0.043	5	5	5	5	1.188	0.07	0.022	0.006	0.043	0.085	0.072	7	1	0	4
477	Sierra Leone	Great Scarcies	GSCR_SLE	0	5	5	5	5	0.001	0	0	0	0	0	0	8	0	0	4
478	Sierra Leone	Little Scarcies	LSCR_SLE	0.02	5	5	5	5	0.013	0.001	0.001	0.004	0.002	0	0.011	8	0	0	4
479	Sierra Leone	Mana-Morro	MANA_SLE	0	4.997	4.998	5.003	0.004	0	0	0	0	0	0	0	9	0	0	3
480	Sierra Leone	Moa	MOAX_SLE	0	4.997	5	0.001	0	0	0	0	0	0	0	0	10	0	0	2
481	El Salvador	Goascoran	GOSR_SLV	0.003	5	5	5	5	0.002	0.004	0.003	0.001	0.001	0.002	0.004	8	0	0	4
482	El Salvador	Lempa	LMPA_SLV	0.054	5	5	5	5	0.046	0.015	0.013	0.008	0.01	0.041	0.101	8	0	0	4
483	El Salvador	Paz	PAZX_SLV	0.185	5	5	5	5	0.019	0.026	0.011	0.006	0.014	0.089	0.198	8	0	0	4
484	Somalia	Awash	AWSH_SOM	5	5	5	5	5	5	5	5	5	5	5	5	0	0	0	12
485	Somalia	Juba-Shibeli	JUBA_SOM	2.668	5	5	0.684	1.49	4.419	4.759	4.721	4.395	0.717	1.413	2.808	2	2	0	8
486	Serbia	Danube	DANU_SRB	0.082	0.045	0.002	0.006	0.007	0.014	0.034	0.063	0.076	0.1	0.044	0.124	12	0	0	0
487	Sweden	Klaralven	KRLV_SWE	0.006	0.234	0.003	0.008	0.015	0.031	0.055	0.026	0.021	0.008	0.006	0.005	12	0	0	0
488	Sweden	Torne/Tornealven	TORN_SWE	0.001	0.005	0.008	0	0	0	0.001	0.001	0.002	0.003	0.006	0.009	12	0	0	0
489	Swaziland	Incomati	ICMT_SWZ	1.625	0.003	0.124	1.923	2.857	3.467	4.031	4.538	4.754	4.815	4.825	4.787	2	0	2	8
490	Swaziland	Maputo	MPUT_SWZ	0.007	0.008	0.067	0.406	0.696	1.169	1.763	2.821	3.543	3.877	0.439	0.187	7	1	1	3
491	Swaziland	Umbeluzi	UBLZ_SWZ	4.998	0	5	5	5.001	5	5	5	5	5	5	4.998	1	0	0	11
492	Syria	Asi/Orontes	ASIX_SYR	0.019	0.008	0.264	1.857	3.341	3.83	4.369	4.57	4.541	4.25	3.439	0.269	4	0	1	7
493	Syria	Jordan	JORD_SYR	2.878	0.003	1.237	3.103	3.951	4.09	4.453	4.645	4.662	4.619	4.398	4.341	1	1	0	10
494	Syria	Nahr El Kebir	NHRK_SYR	0.002	0.002	0.009	0.16	0.54	0.808	1.478	1.941	1.885	1.175	0.619	0.003	8	2	2	0
495	Syria	Tigris-Euphrates/Shatt al Arab	TIGR_SYR	0.03	0.07	0.226	0.864	2.298	2.741	3.544	3.98	3.997	3.631	2.133	0.16	5	0	0	7
496	Chad	Lake Chad	LKCH_TCD	0.003	5	5	5	5	0.103	0.002	0.001	0.001	0.005	0.004	0.005	8	0	0	4
497	Chad	Niger	NGER_TCD	0.001	5	5	4.999	4.995	0.002	0	0	0	0	0.001	0.001	8	0	0	4
498	Togo	Mono	MONO_TGO	0.008	5	5	0.015	0.002	0.001	0.002	0.002	0.002	0.002	0.005	0.01	10	0	0	2
499	Togo	Volta	VOLT_TGO	0.007	5	5	0.019	0.007	0.003	0.002	0.001	0.001	0.002	0.004	0.008	10	0	0	2
500	Thailand	Mekong	MEKO_THA	0.032	5	5	5	0.048	0.003	0.006	0.004	0.004	0.039	0.125	0.102	9	0	0	3
501	Thailand	Salween	SALW_THA	0.017	4.996	5	5	5	0.005	0.004	0.002	0.006	0.014	0.043	0.023	8	0	0	4
502	Tajikistan	Aral Sea	ARAL_TJK	0.191	0.191	0.064	0.354	0.342	0.947	2.004	1.91	2.903	2.141	0.574	0.399	8	0	1	3
503	Tajikistan	Tarim	TRIM_TJK	0.382	0	5	5	4.988	5	0.022	0.083	0.135	0.22	0.354	0.56	8	0	0	4
504	Turkmenistan	Aral Sea	ARAL_TKM	0.005	0.002	0.013	0.136	0.253	0.655	1.786	2.145	2.434	2.812	0.705	0.463	8	0	1	3
505	Turkmenistan	Atrak	ATRK_TKM	0.398	0.009	0.544	1.504	3.095	3.928	4.35	4.614	4.664	4.592	4.047	3.086	3	0	1	8
506	Turkmenistan	Hari/Harirud	HARI_TKM	1.232	0.001	4.804	4.967	4.983	4.994	4.998	4.999	4.999	4.999	4.993	4.991	1	1	0	10
507	Turkmenistan	Murgab	MRGB_TKM	0.166	0	0.351	2.679	3.239	4.122	4.706	4.82	4.847	4.777	4.239	4.25	3	0	0	9
508	Timor Leste	Loes	LOES_TLS	0	0	0.001	0.002	0.004	0.003	0.002	0.003	0.005	0.009	0.014	0.003	12	0	0	0
509	Tunisia	Medjerda	MDJD_TUN	0.002	0.007	0.059	0.167	0.58	1.057	1.678	1.7	1.649	1.565	0.074	0.005	7	1	4	0
510	Turkey	Asi/Orontes	ASIX_TUR	0.003	0.002	0.008	0.094	0.766	1.679	2.654	3.217	3.175	2.341	0.086	0.006	7	0	1	4
511	Turkey	Coruh	CRUH_TUR	0	0	0.001	0.001	0.005	0.009	0.033	0.033	0.008	0.003	0.001	0.001	12	0	0	0
512	Turkey	Kura-Araks	KURA_TUR	0.063	0.001	5	0.042	0.071	0.324	0.534	0.995	1.148	0.315	0.059	0.111	10	1	0	1
513	Turkey	Maritsa	MRSA_TUR	0.013	0	0.023	0.026	0.301	0.956	1.754	2.187	1.72	0.915	0.363	0.031	9	0	2	1
514	Turkey	Tigris-Euphrates/Shatt al Arab	TIGR_TUR	0.004	0.009	0.014	0.12	0.533	2.155	3.174	3.709	3.798	1.737	0.097	0.014	7	0	1	4
515	Tanzania, United Republic of	Congo/Zaire	CNGO_TZA	0	0.001	0.001	0.001	0.005	0.01	0.009	0.01	0.016	0.025	0.001	0	12	0	0	0
516	Tanzania, United Tanzania, United Republic of	Lake Natron	LKNT_TZA	1.608	0.004	5	0.049	0.226	1.18	1.945	2.025	2.43	2.707	1.983	2.233	3	1	3	5
517	Tanzania, United Tanzania, United Republic of	Nile	NILE_TZA	0.001	0.001	0.001	0	0.001	0.002	0.003	0.005	0.007	0.004	0.001	0.001	12	0	0	0
518	Tanzania, United Tanzania, United Republic of	Pangani	PANG_TZA	0.042	0.008	0.2	0.026	0.015	0.061	0.127	0.106	0.148	0.185	0.058	0.045	12	0	0	0
519	Tanzania, United Tanzania, United Republic of	Ruvuma	RVMA_TZA	0	0	0	0	0	0	0.001	0.001	0.002	0.003	0.005	0.008	12	0	0	0
520	Tanzania, United Tanzania, United Republic of	Umba	UMBA_TZA	1.479	0.002	5	5	0.166	0.578	0.841	0.845	1.116	1.448	1.555	1.949	5	3	2	2
521	Tanzania, United Tanzania, United Republic of	Zambezi	ZAMB_TZA	0.002	0	0.001	0.001	0.003	0.004	0.005	0.008	0.014	0.023	0.018	0.003	12	0	0	0
522	Uganda	Lotagipi Swamp	LGPS_UGA	0.527	0	5	4.994	4.991	4.997	0.026	0.101	0.172	0.281	0.451	0.746	8	0	0	4
523	Uganda	Nile	NILE_UGA	0.001	0.008	0.001	0	0.001	0.001	0.001	0	0	0	0.001	0.001	12	0	0	0
524	Ukraine	Danube	DANU_UKR	0.052	0.042	0.027	0.065	0.151	0.298	0.573	0.575	0.313	0.1	0.062	0.047	12	0	0	0
525	Ukraine	Dnieper	DNPR_UKR	0.072	0.319	0.006	0.021	0.144	0.291	0.622	0.842	0.717	0.125	0.034	0.109	12	0	0	0
526	Ukraine	Dniester	DNSR_UKR	0.472	0.061	0.029	0.057	0.246	0.442	0.784	1.453	1.045	0.358	0.284	0.685	10	2	0	0
527	Ukraine	Don	DONX_UKR	0.883	0.099	0.009	0.02	0.156	0.305	0.602	0.832	0.726	0.619	0.825	1.233	11	1	0	0
528	Ukraine	Kogilnik	KGNK_UKR	1.259	0.002	0.023	0.096	0.656	1.315	2.383	2.881	2.472	1.719	1.414	1.695	4	3	2	3
529	Ukraine	Vistula/Wista	VSTL_UKR	2.17	0.026	0.042	0.079	0.156	0.266	0.434	0.682	1.029	1.496	2.07	2.695	7	1	1	3
530	Uruguay	La Plata	LPTA_URY	0.087	0.641	0.047	0.002	0	0	0	0	0	0.001	0.019	0.048	12	0	0	0
531	Uruguay	Lagoon Mirim	LMRM_URY	0.821	0.726	0.198	0.011	0	0	0	0	0	0.019	0.237	0.58	12	0	0	0
532	United States of America	Colorado	CLDO_USA	2.702	0.001	2.943	2.173	2.633	3.269	3.179	3.941	4.157	3.756	3.763	3.727	1	0	0	11
533	United States of America	Columbia	CLMB_USA	0.001	0.001	0.007	0.045	0.114	0.294	0.708	0.945	0.85	0.116	0.008	0.001	12	0	0	0
534	United States of America	Firth	FRTH_USA	0	0	5	5	5	5	0	0	0	0	0	0	8	0	0	4
535	United States of America	Mississippi	MISS_USA	0.007	0.01	0.021	0.042	0.098	0.263	0.624	1.157	1.092	0.383	0.027	0.012	10	2	0	0
536	United States of America	Nelson-Saskatchewan	NELS_USA	0.08	0	5	0.005	0.017	0.047	0.251	0.763	0.45	0.073	0.076	0.121	11	0	0	1
537	United States of America	Rio Grande (North	RGNA_USA	2.255	0.001	3.497	2.632	2.507	3.024	3.755	3.648	3.928	3.706	3.249	3.244	1	0	0	11
538	United States of America	Skagit	SKAG_USA	0	0	0.001	0.001	0.001	0.002	0.004	0.006	0.008	0.001	0	0	12	0	0	0
539	United States of America	St. Croix	SCRO_USA	0.002	0	5	0	0.001	0.001	0.002	0.003	0.003	0.002	0.001	0.003	11	0	0	1
540	United States of America	St. John (North America)	SJNA_USA	0.002	0	5	0	0.001	0.001	0.004	0.011	0.004	0.002	0.001	0.003	11	0	0	1
541	United States of America	St. Lawrence	SLAW_USA	0.024	0.003	0.006	0.005	0.015	0.029	0.064	0.11	0.089	0.041	0.021	0.022	12	0	0	0
542	United States of America	Yaqui	YAQU_USA	5	0	5	5	5	5	5	5	5	5	5	5	1	0	0	11
543	United States of America	Yukon	YUKN_USA	0	0	0.003	0.005	0	0	0	0	0	0	0	0	12	0	0	0
544	Vietnam	Saigon	SAIG_VNM	0.063	2.595	4.98	0.304	0.185	0.095	0.035	0.021	0.008	0.01	0.021	0.057	10	0	0	2
545	Vietnam	Song Vam Co Dong	SVCD_VNM	0.019	2.12	5	5	5	0.046	0.024	0.018	0.002	0.002	0.005	0.015	8	0	0	4
546	South Africa	Incomati	ICMT_ZAF	0.013	0.008	0.052	0.179	0.266	0.446	0.797	1.575	2.387	2.429	0.173	0.046	9	0	1	2
547	South Africa	Limpopo	LMPO_ZAF	0.205	0.185	0.323	0.665	0.704	1.109	1.862	3.097	3.85	4.05	4.009	1.959	5	1	2	4
548	South Africa	Maputo	MPUT_ZAF	0.015	0.002	0.077	0.101	0.144	0.275	0.487	1.209	1.817	2.187	0.16	0.039	9	1	1	1
549	South Africa	Orange	ORAN_ZAF	1.433	0.316	1.945	1.979	1.854	2.914	3.781	4.446	4.701	4.807	3.999	1.994	1	1	4	6
550	South Africa	Thukela	THUK_ZAF	0.138	0.038	0.644	0.912	0.906	1.321	2.242	3.382	3.964	4.276	2.01	0.248	6	1	0	5
551	Congo, Democratic Republic of (Kinshasa)	Chiloango	CLNG_ZAR	0.001	0	0.001	0.001	0.001	0.002	0.004	0.007	0.011	0.018	0.029	0.002	12	0	0	0
552	Congo, Democratic Republic of (Kinshasa)	Congo/Zaire	CNGO_ZAR	0	0	0	0	0	0.001	0.001	0.001	0.001	0	0	0	12	0	0	0
553	Congo, Democratic Republic of (Kinshasa)	Nile	NILE_ZAR	0	0	0.01	0	0	0	0	0	0	0	0	0	12	0	0	0
554	Congo, Democratic Republic of (Kinshasa)	Zambezi	ZAMB_ZAR	0	0	0	0	0	0	0	0	0	0	0	0	12	0	0	0
555	Zambia	Congo/Zaire	CNGO_ZMB	0	0	0	0.001	0.003	0.003	0.005	0.009	0.015	0.022	0.003	0	12	0	0	0
556	Zambia	Zambezi	ZAMB_ZMB	0	0	0.002	0.008	0.019	0.033	0.064	0.149	0.277	0.344	0.068	0.001	12	0	0	0
557	Zimbabwe	Limpopo	LMPO_ZWE	0.121	0	0.355	0.79	0.772	1.202	1.924	3.287	4.033	4.311	4.117	0.771	6	1	1	4
558	Zimbabwe	Okavango	OKVG_ZWE	0.002	0	0.007	0.013	0.022	0.036	0.06	0.1	0.165	0.268	0.415	0.005	12	0	0	0
559	Zimbabwe	Sabi	SABI_ZWE	0.067	0	0.071	0.344	0.476	0.87	1.479	2.955	3.762	3.907	3.268	0.171	7	1	0	4
560	Zimbabwe	Zambezi	ZAMB_ZWE	0	0.001	0.003	0.011	0.017	0.033	0.07	0.174	0.329	0.384	0.269	0.001	12	0	0	0
						Page 13 of 13
