# Supplementary material for: Mapping Monthly Water Scarcity in Global Transboundary Basins at Country-Basin Mesh Based Spatial Resolution
Source: Sci Rep. 2018 Feb 1;8:2144. doi: 10.1038/s41598-018-20032-w (PMC5794897; doi:10.1038/s41598-018-20032-w)
Supplement: Supplementary file 5 — Dataset 2 [file 41598_2018_20032_MOESM5_ESM.xls]

## Sheet: Sheet1
Table S3. Monthly available water within transboundary basins' country-basin units in Km³/month.Period: 1996–2005 Mapping Monthly Water Scarcity in Global Transboundary Basins at Country-Basin Mesh Based Spatial Resolution Dagmawi Mulugeta Degefu*, Weijun He⁺, Zaiyi Liao⁺, Liang Yuan, Zheng Wei Huang, Min An
OBJECTID	Country	River or lake basin	Country-Basin Sub-basin	January	Feburary	March	April	May	June	July	August	September	October	November	December
1	Afghanistan	Aral Sea	ARAL_AFG	0.141	0.661	0.567	0.93	1.03	0.367	0.251	0.169	0.109	0.059	0.029	0.093
2	Afghanistan	Hari/Harirud	HARI_AFG	0.131	0.661	0.135	0.126	0.066	0.033	0.041	0.038	0.028	0.013	0.005	0.035
3	Afghanistan	Helmand	HLMD_AFG	0.08	0.672	0.267	0.303	0.258	0.128	0.159	0.153	0.119	0.061	0.019	0.073
4	Afghanistan	Indus	INDU_AFG	0.035	0.661	0.224	0.259	0.164	0.181	0.139	0.065	0.046	0.024	0.01	0.036
5	Afghanistan	Kowl E Namaksar	KOWL_AFG	0.018	0.66	0.023	0.009	0.005	0.003	0.002	0.002	0.001	0.001	0	0.001
6	Afghanistan	Murgab	MRGB_AFG	0.006	0.66	0.065	0.072	0.043	0.019	0.021	0.02	0.014	0.006	0.002	0.009
7	Angola	Chiloango	CLNG_AGO	0.022	1.413	0.064	0.076	0.041	0.02	0.012	0.007	0.004	0.003	0.002	0.007
8	Angola	Congo/Zaire	CNGO_AGO	2.445	1.413	1.577	24.095	10.616	4.911	2.966	1.791	1.082	0.654	1.097	1.843
9	Angola	Cuvelai/Etosha	ETOS_AGO	0.004	1.413	0.486	0.17	0.095	0.058	0.035	0.021	0.013	0.008	0.005	0.003
10	Angola	Kunene	KUNE_AGO	0.123	1.413	0.347	0.143	0.071	0.043	0.026	0.016	0.009	0.006	0.005	0.065
11	Angola	Okavango	OKVG_AGO	0.27	1.413	0.587	0.226	0.123	0.074	0.045	0.028	0.017	0.011	0.006	0.082
12	Angola	Zambezi	ZAMB_AGO	0.862	1.413	0.909	0.503	0.245	0.148	0.09	0.054	0.033	0.02	0.012	0.229
13	Albania	Drin	DRIN_ALB	2.465	1.207	1.054	0.833	0.636	0.35	0.193	0.119	0.072	0.629	1.283	1.624
14	Albania	Lake Prespa	LKPP_ALB	0.084	1.207	0.054	0.039	0.025	0.015	0.011	0.009	0.004	0.002	0.025	0.059
15	Albania	Vijose	VJSE_ALB	0.115	1.207	0.054	0.034	0.018	0.011	0.007	0.005	0.002	0.001	0.041	0.07
16	Andorra	Ebro	EBRO_AND	0.049	0.025	0.026	0.028	0.026	0.016	0.008	0.005	0.003	0.003	0.013	0.035
17	Argentina	Aysen	AYSN_ARG	0.033	6.882	0.018	0.031	0.049	0.051	0.056	0.056	0.044	0.035	0.028	0.023
18	Argentina	Baker	BAKR_ARG	0.021	6.882	0.014	0.022	0.039	0.04	0.054	0.05	0.04	0.028	0.029	0.015
19	Argentina	Carmen Silva/Chico	CHIC_ARG	0.001	6.882	0	0	0.001	0.003	0.005	0.004	0.003	0.001	0.001	0
20	Argentina	Gallegos/Chico	GALG_ARG	0.005	6.882	0	0	0.026	0.037	0.053	0.033	0.015	0.009	0.005	0.003
21	Argentina	La Plata	LPTA_ARG	10.63	6.942	15.679	18.05	15.586	13.465	11.267	17.085	14.636	13.558	12.022	7.01
22	Argentina	Lake Fagnano	LKFN_ARG	0.005	6.882	0.002	0.006	0.009	0.011	0.012	0.01	0.009	0.006	0.005	0.003
23	Argentina	Palena	PLNA_ARG	0.004	6.882	0	0	0	0.001	0.016	0.022	0.015	0.008	0.004	0.003
24	Argentina	Pascua	PSCU_ARG	0.008	6.882	0	0.006	0.013	0.012	0.011	0.03	0.031	0.016	0.01	0.005
25	Argentina	Puelo	PUEL_ARG	0.055	6.882	0.013	0.033	0.168	0.22	0.251	0.227	0.156	0.099	0.063	0.039
26	Argentina	Rio Grande (South America)	RGSA_ARG	0.005	6.882	0.005	0.011	0.023	0.025	0.03	0.022	0.019	0.008	0.005	0.003
27	Argentina	Yelcho	YELC_ARG	0.018	6.882	0	0.012	0.048	0.087	0.11	0.093	0.063	0.055	0.02	0.012
28	Armenia	Kura-Araks	KURA_ARM	0.007	0.002	0.018	0.054	0.083	0.054	0.037	0.03	0.019	0.015	0.011	0.005
29	Austria	Danube	DANU_AUT	0.849	1.586	2.117	2.462	1.15	0.883	0.822	0.662	0.607	0.635	0.9	1.004
30	Austria	Elbe	ELBE_AUT	0.005	1.583	0.023	0.037	0.02	0.013	0.012	0.009	0.006	0.007	0.009	0.003
31	Austria	Rhine	RHIN_AUT	0.063	1.583	0.221	0.286	0.152	0.138	0.129	0.12	0.104	0.106	0.102	0.041
32	Azerbaijan	Kura-Araks	KURA_AZE	0.167	0.43	0.538	0.516	0.312	0.181	0.156	0.13	0.071	0.03	0.019	0.01
33	Burundi	Congo/Zaire	CNGO_BDI	0.118	0.082	0.123	0.18	0.083	0.043	0.026	0.016	0.01	0.006	0.026	0.081
34	Burundi	Nile	NILE_BDI	0.128	0.082	0.116	0.217	0.125	0.057	0.034	0.021	0.013	0.008	0.024	0.092
35	Belgium	Rhine	RHIN_BEL	0.318	0.294	0.172	0.139	0.083	0.051	0.032	0.021	0.016	0.079	0.134	0.224
36	Belgium	Schelde	SHLD_BEL	0.211	0.294	0.084	0.059	0.032	0.019	0.012	0.008	0.006	0.004	0.03	0.103
37	Benin	Niger	NGER_BEN	1.562	0	0	0	0	0.031	0.179	11.618	6.811	2.807	1.696	1.024
38	Benin	Oueme	OUEM_BEN	0.114	0	0	0.001	0.144	0.296	0.245	0.199	0.475	0.285	0.123	0.075
39	Benin	Volta	VOLT_BEN	0.032	0	0	0	0	0.023	0.07	0.14	0.183	0.058	0.035	0.021
40	Burkina Faso	Komoe	KMOE_BFA	0.066	0	0	0	0	0.076	0.157	0.364	0.306	0.118	0.071	0.043
41	Burkina Faso	Niger	NGER_BFA	0.049	0	0	0	0	0	0.123	0.381	0.192	0.088	0.053	0.032
42	Burkina Faso	Volta	VOLT_BFA	0.354	0.001	0.002	0.001	0.001	0.276	0.667	1.702	1.863	0.636	0.384	0.233
43	Bangladesh	Ganges-Brahmaputra-Meghna	GANG_BGD	22.292	0.046	0.116	1.154	15.571	61.719	91.509	99.95	81.804	48.434	24.793	14.624
44	Bangladesh	Karnaphuli	KNFL_BGD	0.182	0	0	0	0.018	0.463	0.688	0.784	0.663	0.4	0.203	0.119
45	Bulgaria	Danube	DANU_BGR	2.302	1.98	1.514	0.862	0.421	0.256	0.157	0.097	0.06	0.037	0.023	0.015
46	Bulgaria	Maritsa	MRSA_BGR	0.104	1.979	0.113	0.085	0.103	0.063	0.055	0.059	0.038	0.023	0.028	0.01
47	Bulgaria	Nestos	NSTO_BGR	0.041	1.978	0.048	0.056	0.026	0.022	0.015	0.014	0.008	0.004	0.013	0.021
48	Bulgaria	Struma	STUM_BGR	0.017	1.979	0.03	0.063	0.077	0.039	0.026	0.02	0.013	0.014	0.017	0.009
49	Bulgaria	Velaka	VLKA_BGR	0.042	1.978	0.014	0.006	0.004	0.002	0.001	0.001	0.001	0.01	0.02	0.03
50	Bosnia and Herzegovina	Danube	DANU_BIH	0.717	0.405	0.375	0.297	0.266	0.15	0.077	0.047	0.028	0.065	0.266	0.494
51	Bosnia and Herzegovina	Neretva	NRTV_BIH	0.044	0.405	0.129	0.151	0.076	0.047	0.027	0.016	0.02	0.05	0.09	0.029
52	Byelarus	Daugava	DUGV_BLR	0.256	0	0	1.71	0.561	0.318	0.188	0.117	0.104	0.246	0.538	0.168
53	Byelarus	Dnieper	DNPR_BLR	0.209	0.001	2.066	1.297	0.591	0.289	0.17	0.103	0.062	0.251	0.428	0.138
54	Byelarus	Narva	NRVA_BLR	0.005	0	0	0.047	0.015	0.009	0.005	0.003	0.002	0.004	0.01	0.003
55	Byelarus	Neman	NMAN_BLR	0.037	0	0	0.402	0.159	0.079	0.048	0.03	0.018	0.044	0.082	0.025
56	Byelarus	Vistula/Wista	VSTL_BLR	0.013	0	0.047	0.453	0.18	0.09	0.054	0.033	0.02	0.012	0.023	0.008
57	Belize	Belize	BLZE_BLZ	0.265	0.023	0.011	0.007	0.004	0.009	0.206	0.172	0.24	0.249	0.23	0.189
58	Bolivia	Amazon	AMZN_BOL	32.167	23.312	23.408	16.497	8.043	4.609	2.784	1.682	1.016	0.615	1.869	16.034
59	Bolivia	Cancoso/Lauca	CNCS_BOL	0.088	23.304	0.037	0.021	0.013	0.008	0.005	0.003	0.002	0.001	0.001	0
60	Bolivia	La Plata	LPTA_BOL	0.768	23.307	0.439	0.228	0.138	0.083	0.051	0.031	0.019	0.013	0.045	0.241
61	Bolivia	Lake Titicaca-Poopo System	LKTC_BOL	0.628	23.307	0.309	0.223	0.179	0.082	0.05	0.03	0.018	0.012	0.01	0.303
62	Brazil	Amazon	AMZN_BRA	120.039	177.573	261.938	264.087	226.15	128.487	71.239	40.957	24.738	24.223	31.224	48.575
63	Brazil	La Plata	LPTA_BRA	17.919	177.619	6.148	7.165	9.955	14.832	7.915	8.727	11.105	15.381	12.866	12.061
64	Brazil	Lagoon Mirim	LMRM_BRA	0.418	177.585	0.282	0.411	0.682	0.941	0.989	1.129	1.114	0.9	0.468	0.267
65	Brazil	Oiapoque/Oyupock	OYPK_BRA	0.17	177.572	0.212	0.287	0.296	0.268	0.163	0.1	0.053	0.032	0.019	0.038
66	Brazil	Orinoco	ORIN_BRA	0.187	177.572	0.074	0.212	0.249	0.296	0.337	0.217	0.18	0.199	0.155	0.11
67	Brunei	Pandaruan	PNDR_BRN	0.222	0.078	0.08	0.108	0.113	0.102	0.091	0.097	0.128	0.149	0.147	0.15
68	Bhutan	Ganges-Brahmaputra-Meghna	GANG_BTN	0.292	0.001	0.017	0.09	0.733	1.306	1.344	1.265	1.06	0.616	0.32	0.192
69	Botswana	Limpopo	LMPO_BWA	0	1.69	0.001	0.001	0	0	0	0.001	0.001	0.001	0.001	0
70	Botswana	Okavango	OKVG_BWA	0.278	1.69	0.935	0.309	0.187	0.113	0.068	0.041	0.025	0.015	0.009	0.006
71	Botswana	Orange	ORAN_BWA	0	1.69	0	0	0	0	0	0	0	0	0	0
72	Botswana	Zambezi	ZAMB_BWA	0.429	1.69	1.087	0.344	0.208	0.126	0.076	0.046	0.028	0.017	0.01	0.111
73	Central African Republic	Congo/Zaire	CNGO_CAF	3.759	0.002	0.005	0.191	2.517	5.532	6.831	8.173	7.134	9.274	4.947	2.503
74	Central African Republic	Lake Chad	LKCH_CAF	0.373	0.002	0.001	0	0	0	0.338	1.795	1.817	0.725	0.404	0.244
75	Central African Republic	Sanaga	SANA_CAF	0.029	0.002	0	0	0	0.034	0.056	0.061	0.085	0.079	0.033	0.019
76	Canada	Alsek	ALSK_CAN	0.136	5.423	0	0.062	1.36	1.637	0.621	0.482	0.617	0.245	0.148	0.089
77	Canada	Chilkat	CLKT_CAN	0.008	5.423	0	0.047	0.055	0.018	0.011	0.007	0.014	0.029	0.009	0.006
78	Canada	Columbia	CLMB_CAN	0.08	5.423	0.627	1.515	2.109	1.964	0.662	0.393	0.238	0.143	0.086	0.052
79	Canada	Firth	FRTH_CAN	0.001	5.423	0	0	0	0.003	0.009	0.012	0.004	0.002	0.001	0.001
80	Canada	Fraser	FRSR_CAN	12.124	5.424	5.316	7.966	9.829	3.466	2.026	1.225	0.74	1.948	6.412	7.792
81	Canada	Mississippi	MISS_CAN	0.001	5.423	0.001	0.006	0.019	0.02	0.019	0.017	0.009	0.005	0.002	0.001
82	Canada	Nelson-Saskatchewan	NELS_CAN	0.873	5.429	0.069	7.917	12.417	5.986	3.836	2.275	2.599	2.246	0.951	0.575
83	Canada	Skagit	SKAG_CAN	0.001	5.423	0	0.027	0.051	0.017	0.01	0.006	0.004	0.002	0.001	0.001
84	Canada	St. Croix	SCRO_CAN	0.242	5.423	0	1.809	0.642	0.383	0.221	0.132	0.146	0.263	0.491	0.159
85	Canada	St. John (North America)	SJNA_CAN	0.052	5.423	0	0.399	0.136	0.087	0.053	0.034	0.034	0.058	0.105	0.034
86	Canada	St. Lawrence	SLAW_CAN	7.992	5.461	23.092	49.823	18.38	12.269	8.143	6.845	8.242	12.616	14.383	5.253
87	Canada	Stikine	STKN_CAN	0.255	5.423	0.001	0.118	2.681	3.287	1.28	0.933	1.119	0.458	0.277	0.167
88	Canada	Taku	TAKU_CAN	0.118	5.423	0	0.548	0.925	1.144	0.436	0.319	0.432	0.377	0.128	0.077
89	Canada	Whiting	WHIT_CAN	0.022	5.423	0	0.093	0.114	0.043	0.031	0.033	0.048	0.067	0.023	0.014
90	Canada	Yukon	YUKN_CAN	0.035	5.423	0.001	0.158	0.442	0.822	0.32	0.17	0.103	0.062	0.038	0.023
91	Switzerland	Danube	DANU_CHE	0.017	0.471	0	0.1	0.123	0.065	0.06	0.051	0.046	0.045	0.018	0.011
92	Switzerland	Po	POXX_CHE	0.017	0.471	0	0	0.157	0.197	0.097	0.079	0.066	0.03	0.018	0.011
93	Switzerland	Rhine	RHIN_CHE	0.952	0.472	1.127	1.338	0.652	0.499	0.397	0.346	0.377	0.413	0.574	0.621
94	Switzerland	Rhone	RHON_CHE	0.038	0.471	0.156	0.183	0.143	0.173	0.072	0.056	0.047	0.053	0.072	0.038
95	Chile	Aysen	AYSN_CHL	0.229	0.158	0.127	0.15	0.217	0.217	0.235	0.242	0.194	0.171	0.152	0.149
96	Chile	Baker	BAKR_CHL	0.417	0.158	0.208	0.261	0.378	0.392	0.427	0.53	0.559	0.341	0.288	0.27
97	Chile	Carmen Silva/Chico	CHIC_CHL	0.028	0.158	0	0.006	0.069	0.126	0.149	0.136	0.104	0.056	0.03	0.018
98	Chile	Cullen	CULL_CHL	0	0.158	0	0	0.002	0.003	0.004	0.004	0.001	0.001	0.001	0
99	Chile	Gallegos/Chico	GALG_CHL	0.006	0.158	0	0.013	0.029	0.038	0.042	0.041	0.021	0.011	0.007	0.004
100	Chile	Palena	PLNA_CHL	0.075	0.158	0.031	0.096	0.184	0.228	0.241	0.219	0.167	0.109	0.087	0.061
101	Chile	Pascua	PSCU_CHL	0.045	0.158	0.043	0.092	0.129	0.171	0.173	0.155	0.12	0.093	0.06	0.029
102	Chile	Puelo	PUEL_CHL	0.081	0.158	0.044	0.07	0.129	0.155	0.166	0.152	0.119	0.088	0.077	0.061
103	Chile	Rio Grande (South America)	RGSA_CHL	0.005	0.158	0.003	0.007	0.015	0.019	0.02	0.018	0.015	0.009	0.006	0.003
104	Chile	Seno Union/Serrano	SENO_CHL	0.057	0.158	0.006	0.004	0.007	0.01	0.018	0.016	0.013	0.008	0.004	0.033
105	Chile	Valdivia	VDVA_CHL	0.068	0.162	0.003	0.009	0.202	0.429	0.448	0.387	0.212	0.11	0.067	0.044
106	Chile	Yelcho	YELC_CHL	0.011	0.158	0.004	0.018	0.043	0.061	0.064	0.056	0.038	0.021	0.012	0.007
107	Chile	Zapaleri	ZAPL_CHL	0.001	0.158	0.006	0.003	0.002	0.001	0.001	0	0	0	0	0
108	China	Amur	AMUR_CHN	5.339	0.804	0.013	38.688	14.878	19.478	16.563	18.578	24.368	10.738	5.796	3.505
109	China	Bei Jiang/Hsi	HSIX_CHN	1.291	0.821	1.08	2.489	7.194	8.561	6.813	6.764	5.101	2.378	1.394	0.851
110	China	Ganges-Brahmaputra-Meghna	GANG_CHN	0.86	0.796	0.079	0.966	3.109	5.346	4.416	4.222	3.697	1.543	0.932	0.564
111	China	Ili/Kunes He	ILIX_CHN	0.002	0.794	0.004	0.029	0.074	0.111	0.082	0.067	0.045	0.009	0.003	0.002
112	China	Indus	INDU_CHN	0.115	0.793	0.012	0.079	0.122	0.154	0.505	0.706	0.432	0.225	0.125	0.075
113	China	Irrawaddy	IRWD_CHN	1.675	0.795	0.236	0.477	1.688	4.727	4.696	5.175	3.805	3.601	1.891	1.172
114	China	Mekong	MEKO_CHN	1.151	0.798	0.203	0.382	0.731	3.531	3.87	5.377	3.419	2.398	1.476	0.762
115	China	Ob	OBXX_CHN	0.002	0.793	0	0	0.017	0.022	0.013	0.01	0.007	0.003	0.002	0.001
116	China	Pu Lun T'o	PULT_CHN	0.001	0.793	0	0.003	0.021	0.025	0.016	0.01	0.007	0.003	0.001	0.001
117	China	Red/Song Hong	REDX_CHN	0.156	0.799	0.008	0.02	0.088	0.244	0.582	0.761	0.436	0.3	0.185	0.103
118	China	Salween	SALW_CHN	1.921	0.795	0.87	1.304	2.261	6.161	6.14	6.11	4.696	3.981	2.328	1.337
119	China	Sujfun	SUJF_CHN	0.02	0.793	0	0.071	0.064	0.036	0.024	0.073	0.081	0.045	0.022	0.013
120	China	Tarim	TRIM_CHN	0.02	0.813	0.071	0.157	0.33	0.35	0.396	0.357	0.217	0.063	0.03	0.014
121	China	Tumen	TUMN_CHN	0.013	0.794	0	0.094	0.074	0.032	0.019	0.021	0.028	0.018	0.023	0.009
122	China	Yalu	YALU_CHN	0.23	0.794	0.25	0.198	0.351	0.17	0.745	1.033	0.64	0.406	0.311	0.151
123	Ivory Coast	Bia	BIAX_CIV	0.109	0	0	0.068	0.23	0.574	0.315	0.141	0.128	0.235	0.165	0.071
124	Ivory Coast	Cavally	CVLY_CIV	0.416	0	0	0.016	0.065	0.588	0.54	0.263	0.988	0.969	0.578	0.273
125	Ivory Coast	Komoe	KMOE_CIV	0.159	0.001	0	0.058	0.138	0.281	0.195	0.718	0.785	0.308	0.173	0.104
126	Ivory Coast	Niger	NGER_CIV	0.075	0.001	0.001	0.001	0	0.049	0.239	0.416	0.348	0.135	0.082	0.05
127	Ivory Coast	Sassandra	SASS_CIV	0.3	0.001	0.001	0.103	0.165	0.409	0.4	0.602	1.116	0.808	0.365	0.197
128	Ivory Coast	Tano	TANO_CIV	0.096	0	0.015	0.08	0.166	0.36	0.188	0.087	0.092	0.216	0.148	0.063
129	Ivory Coast	Volta	VOLT_CIV	0.408	0	0	0	0.157	0.613	0.418	1.237	2.241	0.768	0.443	0.267
130	Cameroon	Akpa	AKPA_CMR	0.084	0	0.041	0.066	0.103	0.126	0.18	0.207	0.23	0.215	0.098	0.055
131	Cameroon	Benito/Ntem	BENT_CMR	0.176	0	0.076	0.191	0.276	0.207	0.085	0.068	0.297	0.44	0.251	0.115
132	Cameroon	Congo/Zaire	CNGO_CMR	0.722	0	0.261	0.35	0.723	0.906	0.313	0.569	1.23	1.563	1.105	0.474
133	Cameroon	Cross	CROS_CMR	0.32	0	0.192	0.285	0.436	0.256	0.614	0.88	0.881	0.898	0.347	0.21
134	Cameroon	Lake Chad	LKCH_CMR	0.937	0.001	0.001	0.001	0.049	0.098	0.288	10.732	2.787	1.683	1.017	0.614
135	Cameroon	Niger	NGER_CMR	0.279	0.001	0.015	0.051	0.13	0.376	0.697	1.899	1.195	0.505	0.309	0.183
136	Cameroon	Ogooue	OGOO_CMR	0.253	0	0.107	0.226	0.324	0.23	0.113	0.129	0.464	0.616	0.362	0.166
137	Cameroon	Sanaga	SANA_CMR	2.687	0	0.292	0.878	1.719	2.663	3.607	6.19	7.548	7.251	3.074	1.762
138	Congo, Republic of the (Brazzaville)	Congo/Zaire	CNGO_COG	47.506	29.125	37.435	77.692	54.897	22.975	13.798	9.389	20.076	42.103	45.831	34.997
139	Congo, Republic of the (Brazzaville)	Ogooue	OGOO_COG	0.376	29.125	0.131	0.172	0.277	0.333	0.132	0.076	0.379	0.866	0.58	0.254
140	Colombia	Amazon	AMZN_COL	7.244	3.512	5.103	6.876	7.301	6.782	6.571	5.168	4.784	4.046	4.388	4.629
141	Colombia	Catatumbo	CTTB_COL	0.736	3.512	0.005	0.087	0.558	0.496	0.495	0.612	0.809	0.955	1.063	0.583
142	Colombia	Mira	MIRA_COL	0.113	3.512	0.06	0.072	0.086	0.084	0.045	0.049	0.054	0.061	0.071	0.066
143	Colombia	Orinoco	ORIN_COL	6.242	3.512	2.103	8.315	12.683	17.936	23.947	19.861	14.033	11.026	8.227	4.15
144	Colombia	Patia	PTIA_COL	2.325	3.512	1.411	1.5	1.847	2.202	1.107	1.485	1.401	0.888	0.741	1.214
145	Costa Rica	Corredores/Colorado	CORR_CRI	0.145	1.152	0	0	0.109	0.169	0.152	0.172	0.222	0.281	0.204	0.104
146	Costa Rica	San Juan	SJUA_CRI	5.422	1.153	0.564	0.57	1.568	2.429	3.526	3.406	2.417	2.581	3.395	4.092
147	Costa Rica	Sixaola	SIOL_CRI	0.211	1.152	0.04	0.044	0.091	0.098	0.118	0.102	0.076	0.1	0.139	0.161
148	Czech Republic	Danube	DANU_CZE	0.019	0.724	0.101	0.053	0.026	0.02	0.021	0.021	0.017	0.016	0.021	0.027
149	Czech Republic	Elbe	ELBE_CZE	0.348	0.724	0.367	0.301	0.194	0.151	0.08	0.06	0.05	0.078	0.217	0.444
150	Czech Republic	Oder/Odra	ODER_CZE	0.028	0.723	0.063	0.031	0.023	0.019	0.017	0.015	0.012	0.016	0.02	0.035
151	Germany	Danube	DANU_DEU	0.646	1.262	0.574	0.476	0.36	0.317	0.358	0.321	0.307	0.328	0.478	0.762
152	Germany	Elbe	ELBE_DEU	1.547	1.264	0.86	0.62	0.348	0.193	0.123	0.081	0.053	0.192	0.505	0.744
153	Germany	Oder/Odra	ODER_DEU	0.356	1.258	0.129	0.099	0.051	0.029	0.018	0.011	0.007	0.004	0.003	0.002
154	Germany	Rhine	RHIN_DEU	1.769	1.271	0.803	0.649	0.403	0.268	0.234	0.24	0.299	0.411	0.453	0.757
155	Djibouti	Awash	AWSH_DJI	0	0	0	0	0	0	0	0	0	0	0	0
156	Denmark	Wiedau	WIED_DNK	0.044	0.017	0.017	0.013	0.008	0.004	0.003	0.005	0.01	0.02	0.023	0.03
157	Dominican Republic	Artibonite	ATBN_DOM	0.014	0.002	0.005	0.007	0.04	0.03	0.013	0.008	0.008	0.02	0.022	0.011
158	Algeria	Daoura	DAUR_DZA	0	0.07	0	0	0	0	0	0	0	0	0	0
159	Algeria	Dra	DRAX_DZA	0	0.07	0	0	0	0	0	0	0	0	0	0
160	Algeria	Guir	GUIR_DZA	0	0.07	0	0	0	0	0	0	0	0	0	0
161	Algeria	Lake Chad	LKCH_DZA	0	0.07	0	0	0	0	0	0	0	0	0	0
162	Algeria	Medjerda	MDJD_DZA	0.111	0.07	0.056	0.036	0.017	0.01	0.006	0.004	0.002	0.001	0.025	0.064
163	Algeria	Niger	NGER_DZA	0	0.07	0	0	0	0	0	0	0	0	0	0
164	Algeria	Tafna	TAFN_DZA	0.002	0.07	0.018	0.014	0.008	0.005	0.004	0.003	0.002	0.001	0	0
165	Ecuador	Amazon	AMZN_ECU	0.863	0.345	0.604	1.039	1.517	1.552	1.476	1.254	1.09	1.001	0.867	0.591
166	Ecuador	Chira	CHIR_ECU	0.002	0.346	0.074	0.068	0.037	0.02	0.012	0.008	0.005	0.003	0.002	0.001
167	Ecuador	Mira	MIRA_ECU	0.579	0.345	0.329	0.318	0.54	0.556	0.37	0.421	0.493	0.373	0.397	0.239
168	Ecuador	Tumbes	TUMB_ECU	0.023	0.347	0.052	0.036	0.017	0.011	0.008	0.007	0.005	0.003	0.003	0.002
169	Ecuador	Zarumilla	ZARM_ECU	0.003	0.346	0.026	0.014	0.007	0.005	0.004	0.004	0.003	0.002	0.003	0.002
170	Egypt	Nile	NILE_EGY	0.111	0.136	0.275	0.362	0.373	0.209	0.329	0.375	0.298	0.168	0.063	0.069
171	Eritrea	Baraka	BRKA_ERI	0	0	0	0	0	0	0	0	0	0	0	0
172	Eritrea	Gash	GASH_ERI	0.008	0	0.001	0	0	0	0	0.073	0.025	0.013	0.008	0.005
173	Eritrea	Nile	NILE_ERI	0	0	0	0	0	0	0	0	0	0	0	0
174	Western Sahara	Atui	ATUI_ESH	0	0	0	0	0	0	0	0	0	0	0	0
175	Spain	Douro/Duero	DURO_ESP	0.307	0.602	0.272	0.208	0.109	0.096	0.136	0.126	0.056	0.04	0.144	0.218
176	Spain	Ebro	EBRO_ESP	0.128	0.603	0.081	0.139	0.172	0.123	0.164	0.139	0.079	0.057	0.052	0.083
177	Spain	Guadiana	GUDN_ESP	0.072	0.602	0.275	0.142	0.093	0.102	0.136	0.121	0.059	0.021	0.006	0.003
178	Spain	Lima	LIMA_ESP	0.354	0.6	0.233	0.143	0.097	0.05	0.03	0.018	0.011	0.007	0.04	0.254
179	Spain	Mino	MINO_ESP	0.092	0.601	0.055	0.037	0.029	0.018	0.012	0.008	0.004	0.014	0.035	0.067
180	Spain	Tagus/Tejo	TAGU_ESP	0.613	0.603	0.791	0.385	0.221	0.16	0.146	0.115	0.062	0.028	0.012	0.158
181	Estonia	Gauja	GUJA_EST	0.01	0	0	0.048	0.017	0.009	0.005	0.003	0.005	0.01	0.02	0.006
182	Estonia	Narva	NRVA_EST	0.299	0	0	1.914	0.634	0.345	0.205	0.216	0.258	0.402	0.571	0.196
183	Estonia	Parnu	PRNU_EST	0.032	0	0	0.17	0.056	0.032	0.019	0.011	0.023	0.032	0.067	0.021
184	Ethiopia	Awash	AWSH_ETH	0.272	0.009	0.041	0.051	0.023	0.033	0.904	1.763	1.091	0.477	0.291	0.179
185	Ethiopia	Gash	GASH_ETH	0.007	0	0	0	0	0	0.005	0.074	0.023	0.013	0.008	0.005
186	Ethiopia	Juba-Shibeli	JUBA_ETH	0.046	0.002	0.001	0.15	0.08	0.036	0.079	0.253	0.206	0.092	0.051	0.03
187	Ethiopia	Lake Turkana	LKTK_ETH	0.394	0.005	0.023	0.694	0.771	0.95	1.082	1.153	1.124	0.84	0.507	0.257
188	Ethiopia	Lotagipi Swamp	LGPS_ETH	0.04	0	0	0	0.01	0.004	0.022	0.236	0.148	0.084	0.044	0.026
189	Ethiopia	Nile	NILE_ETH	1.081	0.017	0.037	0.076	0.106	1.58	3.55	4.675	4.399	2.187	1.172	0.708
190	Finland	Kemi	KEMI_FIN	0.026	0.002	0.001	1.356	0.478	0.223	0.134	0.081	0.055	0.079	0.028	0.017
191	Finland	Naatamo	NAAT_FIN	0.004	0.002	0	0	0.165	0.059	0.03	0.018	0.011	0.007	0.004	0.002
192	Finland	Olanga	OLNG_FIN	0.004	0.002	0	0	0.088	0.025	0.014	0.009	0.006	0.013	0.005	0.003
193	Finland	Oulu	OULU_FIN	0.041	0.002	0	0.93	0.27	0.156	0.093	0.056	0.079	0.133	0.045	0.027
194	Finland	Pasvik	PSVK_FIN	0.026	0.002	0.001	0.001	0.3	0.078	0.047	0.028	0.046	0.084	0.028	0.017
195	Finland	Tana	TANA_FIN	0.019	0.002	0	0	0.41	0.111	0.066	0.04	0.037	0.058	0.021	0.012
196	Finland	Torne/Tornealven	TORN_FIN	0.009	0.002	0	0	0.273	0.077	0.045	0.027	0.02	0.028	0.01	0.006
197	Finland	Tuloma	TULM_FIN	0.014	0.002	0	0	0.31	0.08	0.049	0.029	0.018	0.044	0.015	0.009
198	Finland	Vuoksa	VUKS_FIN	0.037	0.002	0	1.028	0.295	0.17	0.102	0.062	0.08	0.116	0.04	0.024
199	France	Garonne	GRON_FRA	0.397	0.516	0.37	0.263	0.157	0.088	0.092	0.086	0.067	0.067	0.078	0.097
200	France	Rhine	RHIN_FRA	0.649	0.516	0.294	0.251	0.188	0.147	0.103	0.076	0.099	0.179	0.3	0.411
201	France	Rhone	RHON_FRA	1.064	0.519	0.584	0.462	0.361	0.212	0.207	0.212	0.169	0.516	0.596	0.807
202	France	Roia	ROIA_FRA	0.018	0.514	0.051	0.067	0.04	0.022	0.012	0.007	0.005	0.018	0.037	0.012
203	France	Schelde	SHLD_FRA	0.163	0.515	0.077	0.066	0.037	0.021	0.015	0.011	0.006	0.004	0.058	0.091
204	France	Seine	SEIN_FRA	1.242	0.523	0.492	0.375	0.218	0.126	0.092	0.075	0.05	0.028	0.441	0.9
205	Gabon	Benito/Ntem	BENT_GAB	0.147	2.141	0.024	0.083	0.182	0.146	0.058	0.035	0.078	0.288	0.249	0.099
206	Gabon	Mbe	MBEX_GAB	0.179	2.141	0.163	0.153	0.138	0.057	0.034	0.02	0.012	0.122	0.21	0.128
207	Gabon	Nyanga	NYGA_GAB	0.298	2.141	0.277	0.332	0.17	0.085	0.051	0.031	0.019	0.011	0.278	0.208
208	Gabon	Ogooue	OGOO_GAB	7.006	2.141	4.242	4.905	3.384	1.463	0.883	0.534	0.322	4.825	7.672	4.694
209	Gabon	Utamboni	UTBN_GAB	0.089	2.141	0.062	0.082	0.101	0.049	0.025	0.015	0.034	0.141	0.118	0.064
210	United Kingdom	Bann	BANN_GBR	0.079	0.06	0.026	0.023	0.018	0.013	0.014	0.017	0.023	0.026	0.04	0.049
211	United Kingdom	Erne	ERNE_GBR	0.081	0.06	0.026	0.021	0.015	0.012	0.013	0.017	0.019	0.035	0.043	0.052
212	United Kingdom	Foyle	FOYL_GBR	0.15	0.06	0.049	0.041	0.029	0.021	0.021	0.027	0.041	0.047	0.077	0.094
213	Georgia	Kura-Araks	KURA_GEO	0.057	0.064	0.148	0.382	0.501	0.295	0.36	0.207	0.14	0.074	0.105	0.05
214	Georgia	Sulak	SULK_GEO	0.006	0.062	0	0.049	0.068	0.041	0.025	0.019	0.017	0.016	0.007	0.004
215	Georgia	Terek	TERK_GEO	0.012	0.062	0	0	0.091	0.111	0.053	0.042	0.034	0.028	0.013	0.008
216	Ghana	Bia	BIAX_GHA	0.051	0	0.007	0.041	0.097	0.21	0.118	0.053	0.082	0.143	0.064	0.033
217	Ghana	Komoe	KMOE_GHA	0.008	0	0	0.001	0.01	0.02	0.006	0.004	0.022	0.026	0.009	0.005
218	Ghana	Tano	TANO_GHA	0.028	0	0.005	0.015	0.055	0.102	0.063	0.03	0.056	0.09	0.03	0.018
219	Ghana	Volta	VOLT_GHA	1.667	0.001	0.012	0.744	2.109	5.454	3.442	2.677	5.37	4.935	1.809	1.093
220	Guinea	Corubal	CRBL_GIN	0.184	0	0	0	0	0.126	0.406	0.741	0.693	0.425	0.2	0.121
221	Guinea	Gambia	GAMB_GIN	0.132	0	0	0	0	0.096	0.307	0.569	0.553	0.282	0.144	0.087
222	Guinea	Great Scarcies	GSCR_GIN	0.246	0	0	0	0	0.121	0.647	0.986	0.813	0.585	0.273	0.161
223	Guinea	Little Scarcies	LSCR_GIN	0.038	0	0	0	0	0	0.059	0.121	0.128	0.094	0.042	0.025
224	Guinea	Loffa	LOFF_GIN	0.061	0	0	0	0.026	0.065	0.141	0.178	0.172	0.125	0.08	0.041
225	Guinea	Moa	MOAX_GIN	0.116	0	0	0	0.039	0.155	0.195	0.277	0.324	0.25	0.154	0.076
226	Guinea	Niger	NGER_GIN	0.462	0	0	0	0.001	0.376	1.178	2.156	2.015	0.93	0.502	0.303
227	Guinea	Sassandra	SASS_GIN	0.056	0	0	0	0.006	0.023	0.113	0.135	0.218	0.129	0.063	0.036
228	Guinea	Senegal	SENG_GIN	0.098	0	0	0	0	0.086	0.238	0.461	0.411	0.203	0.107	0.064
229	Guinea	St. John (Africa)	SJAF_GIN	0.035	0	0	0	0	0.029	0.083	0.095	0.129	0.083	0.04	0.023
230	Guinea	St. Paul	SPAU_GIN	0.04	0	0	0	0	0.045	0.089	0.109	0.133	0.088	0.048	0.026
231	Gambia, The	Gambia	GAMB_GMB	0.211	0	0	0	0	0	0.299	1.183	1.018	0.379	0.229	0.138
232	Guinea-Bissau	Corubal	CRBL_GNB	0.191	0	0	0	0	0.072	0.358	0.788	0.771	0.425	0.208	0.125
233	Guinea-Bissau	Geba	GEBA_GNB	0.121	0	0	0	0	0.009	0.056	0.499	0.498	0.276	0.132	0.08
234	Equatorial Guinea	Benito/Ntem	BENT_GNQ	0.524	0.064	0.132	0.374	0.651	0.419	0.231	0.224	0.732	1.166	0.785	0.357
235	Greece	Maritsa	MRSA_GRC	0.35	0.348	0.284	0.148	0.082	0.058	0.043	0.033	0.018	0.008	0.004	0.111
236	Greece	Nestos	NSTO_GRC	0.041	0.348	0.049	0.047	0.026	0.019	0.014	0.013	0.008	0.003	0.002	0.001
237	Greece	Struma	STUM_GRC	0.004	0.348	0.014	0.01	0.006	0.005	0.005	0.006	0.004	0.002	0	0
238	Greece	Vardar	VRDR_GRC	0.001	0.348	0.051	0.034	0.019	0.018	0.018	0.021	0.013	0.005	0.001	0.001
239	Greece	Vijose	VJSE_GRC	0.071	0.348	0.03	0.025	0.015	0.009	0.006	0.005	0.003	0.001	0.033	0.049
240	Guatemala	Belize	BLZE_GTM	0.118	0.14	0.002	0.002	0.001	0.019	0.082	0.075	0.132	0.159	0.119	0.096
241	Guatemala	Grijalva	GJLV_GTM	0.89	0.14	0.061	0.035	0.078	0.631	0.95	0.898	1.103	1.204	0.767	0.564
242	Guatemala	Hondo	HOND_GTM	0.075	0.14	0.001	0.001	0.001	0	0.037	0.048	0.103	0.099	0.081	0.057
243	Guatemala	Lempa	LMPA_GTM	0.039	0.14	0.001	0.001	0	0.029	0.054	0.061	0.152	0.099	0.042	0.026
244	Guatemala	Motaqua	MOTQ_GTM	0.38	0.14	0.012	0.02	0.045	0.403	0.629	0.583	0.782	0.583	0.391	0.269
245	Guatemala	Suchiate	SUCT_GTM	0.075	0.14	0	0.016	0.076	0.15	0.135	0.153	0.197	0.176	0.091	0.051
246	French Guiana	Maroni	MRNI_GUF	1.227	0.912	1.01	1.374	2.378	2.344	1.652	1.008	0.516	0.311	0.188	0.329
247	French Guiana	Oiapoque/Oyupock	OYPK_GUF	0.73	0.912	0.846	1.122	1.057	1.018	0.594	0.338	0.189	0.114	0.069	0.053
248	Guyana	Amazon	AMZN_GUY	120.039	177.573	261.938	264.087	226.15	128.487	71.239	40.957	24.738	24.223	31.224	48.575
249	Guyana	Barima	BRMA_GUY	0.482	1.643	0.045	0.08	0.262	0.406	0.368	0.294	0.192	0.154	0.205	0.39
250	Guyana	Corantijn/Courantyne	CRTY_GUY	0.086	1.643	0.093	0.211	0.883	1.077	0.795	0.544	0.256	0.155	0.093	0.056
251	Guyana	Essequibo	ESQB_GUY	5.629	1.643	1.737	2.022	4.743	5.6	4.912	3.366	1.862	1.127	1.216	3.43
252	Honduras	Chamelecon	CHAM_HND	0.657	0.084	0.026	0.016	0.009	0.404	0.67	0.612	0.864	0.76	0.616	0.466
253	Honduras	Choluteca	CHLT_HND	0.016	0.084	0.001	0.001	0	0	0.002	0.007	0.041	0.05	0.018	0.011
254	Honduras	Coco/Segovia	COCO_HND	0.019	0.084	0	0	0	0	0.016	0.025	0.032	0.05	0.025	0.012
255	Honduras	Lempa	LMPA_HND	0.034	0.084	0	0	0	0.023	0.071	0.076	0.124	0.085	0.037	0.022
256	Honduras	Motaqua	MOTQ_HND	0.86	0.084	0.04	0.024	0.015	0.009	0.061	0.227	0.302	0.754	0.76	0.643
257	Croatia	Danube	DANU_HRV	1.42	1.539	1.426	1.051	0.654	0.328	0.199	0.12	0.079	0.188	0.246	0.41
258	Croatia	Krka	KRKA_HRV	0.035	1.539	0	0.097	0.126	0.055	0.031	0.02	0.023	0.051	0.067	0.023
259	Croatia	Neretva	NRTV_HRV	0.392	1.539	0.178	0.152	0.114	0.056	0.032	0.019	0.012	0.021	0.231	0.298
260	Haiti	Artibonite	ATBN_HTI	0.03	0.001	0.002	0.004	0.013	0.087	0.051	0.053	0.077	0.076	0.036	0.02
261	Hungary	Danube	DANU_HUN	0.134	0.559	0.554	0.338	0.192	0.106	0.072	0.05	0.031	0.019	0.027	0.2
262	Indonesia	Sembakung	SMBK_IDN	0.547	1.433	0.185	0.341	0.37	0.43	0.343	0.382	0.404	0.416	0.386	0.416
263	Indonesia	Tami	TAMI_IDN	2.996	1.433	2.577	2.178	2.131	2.184	3.051	2.195	2.255	1.848	2.261	1.772
264	Indonesia	Tjeroaka-Wanggoe	TJWA_IDN	0.062	1.433	0.167	0.125	0.081	0.042	0.024	0.015	0.009	0.005	0.003	0.002
265	India	Fenney	FNNY_IND	0.036	0.263	0	0	0	0.097	0.15	0.168	0.133	0.079	0.043	0.023
266	India	Ganges-Brahmaputra-Meghna	GANG_IND	7.64	2.871	4.689	5.594	9.42	30.152	26.24	22.787	21.093	11.608	7.476	4.654
267	India	Indus	INDU_IND	1.295	0.931	2.082	1.758	1.27	1.603	4.093	4.902	3.664	2.311	1.455	0.825
268	India	Irrawaddy	IRWD_IND	0.081	0.262	0.005	0.044	0.082	0.223	0.293	0.324	0.278	0.184	0.091	0.053
269	India	Kaladan	KALD_IND	0.159	0.262	0	0	0.016	0.399	0.476	0.568	0.523	0.364	0.183	0.104
270	India	Karnaphuli	KNFL_IND	0.066	0.262	0	0	0.03	0.184	0.23	0.259	0.242	0.144	0.074	0.043
271	Ireland	Castletown	CSTL_IRL	0.052	0.045	0.017	0.012	0.008	0.004	0.003	0.002	0.006	0.012	0.026	0.032
272	Ireland	Erne	ERNE_IRL	0.116	0.045	0.037	0.029	0.022	0.016	0.012	0.018	0.031	0.037	0.061	0.077
273	Iran	Atrak	ATRK_IRN	0.018	0.308	0.033	0.025	0.024	0.024	0.027	0.026	0.017	0.011	0.004	0.002
274	Iran	BahuKalat/Rudkhanehye	RDKH_IRN	0	0.306	0	0	0	0	0	0	0	0	0	0
275	Iran	Dasht	DSHT_IRN	0	0.307	0.001	0.001	0	0	0.001	0.001	0.001	0	0	0
276	Iran	Hari/Harirud	HARI_IRN	0.072	0.314	0.104	0.063	0.056	0.051	0.05	0.049	0.032	0.022	0.014	0.007
277	Iran	Helmand	HLMD_IRN	0.007	0.306	0.003	0.002	0.001	0.001	0	0	0	0	0	0
278	Iran	Kowl E Namaksar	KOWL_IRN	0.016	0.306	0.011	0.013	0.02	0.007	0.005	0.003	0.002	0.001	0.001	0
279	Iran	Kura-Araks	KURA_IRN	0.033	0.308	0.117	0.204	0.111	0.084	0.076	0.074	0.048	0.038	0.019	0.042
280	Iran	Tigris-Euphrates/Shatt al Arab	TIGR_IRN	0.331	0.36	0.413	0.54	0.451	0.379	0.291	0.288	0.183	0.141	0.119	0.17
281	Iraq	Tigris-Euphrates/Shatt al Arab	TIGR_IRQ	1.126	1.262	1.531	1.5	1.058	0.552	0.4	0.256	0.154	0.09	0.15	0.599
282	Israel	Jordan	JORD_ISR	0.053	0.045	0.031	0.021	0.017	0.013	0.012	0.01	0.006	0.004	0.002	0.012
283	Italy	Danube	DANU_ITA	0.092	0.351	0.196	0.254	0.135	0.167	0.1	0.091	0.111	0.114	0.175	0.061
284	Italy	Po	POXX_ITA	0.533	0.361	0.323	0.365	0.347	0.285	0.337	0.322	0.199	0.25	0.321	0.358
285	Jordan	Jordan	JORD_JOR	1.636	2.081	1.459	0.622	0.383	0.235	0.147	0.093	0.055	0.034	0.021	0.013
286	Jordan	Tigris-Euphrates/Shatt al Arab	TIGR_JOR	0	2.08	0	0	0	0	0	0	0	0	0	0
287	Kazakhstan	Aral Sea	ARAL_KAZ	1.349	1.934	6.749	4.85	1.319	0.891	0.7	0.547	0.367	0.174	0.89	0.734
288	Kazakhstan	Ili/Kunes He	ILIX_KAZ	0.104	1.933	1.583	1.836	0.491	0.315	0.215	0.155	0.104	0.054	0.232	0.069
289	Kazakhstan	Ob	OBXX_KAZ	0.118	1.934	0.005	4.752	3.582	1.229	0.751	0.468	0.28	0.361	0.128	0.078
290	Kazakhstan	Oral/Ural	ORAL_KAZ	0.296	1.932	0	5.022	1.31	0.8	0.498	0.303	0.181	0.107	0.709	0.194
291	Kazakhstan	Shu/Chu	SHUR_KAZ	0.096	1.932	1.412	2.824	0.749	0.472	0.308	0.205	0.129	0.071	0.224	0.063
292	Kazakhstan	Talas	TALA_KAZ	0.015	1.932	0.9	0.237	0.153	0.11	0.088	0.071	0.047	0.022	0.033	0.01
293	Kazakhstan	Volga	VOLG_KAZ	0.001	1.932	0	0.101	0.034	0.018	0.011	0.007	0.004	0.002	0.001	0.001
294	Kenya	Juba-Shibeli	JUBA_KEN	0.095	0.008	0.001	0.482	0.125	0.076	0.046	0.028	0.018	0.011	0.225	0.061
295	Kenya	Lake Natron	LKNT_KEN	0.053	0.007	0.038	0.19	0.205	0.116	0.098	0.11	0.082	0.046	0.049	0.044
296	Kenya	Lake Turkana	LKTK_KEN	0.039	0.007	0.003	0.099	0.188	0.137	0.223	0.261	0.136	0.068	0.041	0.025
297	Kenya	Lotagipi Swamp	LGPS_KEN	0	0.007	0	0.01	0.003	0.002	0.001	0.001	0	0	0	0
298	Kenya	Nile	NILE_KEN	0.077	0.008	0.038	0.154	0.228	0.123	0.108	0.208	0.135	0.087	0.085	0.068
299	Kenya	Umba	UMBA_KEN	0.001	0.007	0	0	0.034	0.009	0.005	0.003	0.002	0.001	0.001	0
300	Kyrgyzstan	Aral Sea	ARAL_KGZ	0.006	0.02	0.006	0.09	0.263	0.141	0.156	0.118	0.075	0.031	0.008	0.004
301	Kyrgyzstan	Ili/Kunes He	ILIX_KGZ	0.002	0.019	0	0	0.026	0.035	0.016	0.008	0.005	0.003	0.002	0.001
302	Kyrgyzstan	Shu/Chu	SHUR_KGZ	0.007	0.019	0.32	0.45	0.163	0.117	0.084	0.062	0.041	0.02	0.008	0.004
303	Kyrgyzstan	Talas	TALA_KGZ	0.014	0.019	0.001	0.032	0.106	0.239	0.079	0.048	0.03	0.017	0.01	0.006
304	Kyrgyzstan	Tarim	TRIM_KGZ	0.008	0.019	0	0	0.032	0.081	0.092	0.038	0.025	0.014	0.008	0.005
305	Cambodia (Kampuchea)	Mekong	MEKO_KHM	6.503	0.003	0.003	0.003	3.707	5.579	19.949	22.695	27.405	16.259	7.27	4.265
306	Cambodia (Kampuchea)	Song Vam Co Dong	SVCD_KHM	0.064	0.008	0.006	0.006	0.096	0.103	0.108	0.104	0.116	0.146	0.064	0.039
307	South Korea	Han	HANX_KOR	0.047	0.003	0.096	0.117	0.057	0.058	0.19	0.162	0.123	0.079	0.068	0.032
308	Laos, People's Democratic Republic of	Ca/Song-Koi	CAXX_LAO	0.9	0.06	0.024	0.014	0.009	0.038	0.163	0.191	1.358	1.502	1.106	0.624
309	Laos, People's Democratic Republic of	Ma	MAXX_LAO	0.089	0.06	0	0	0	0.016	0.155	0.396	0.436	0.17	0.097	0.059
310	Laos, People's Democratic Republic of	Mekong	MEKO_LAO	7.078	0.066	0.011	0.021	0.091	3.781	32.702	32.116	32.07	13.353	7.695	4.643
311	Liberia	Cavally	CVLY_LBR	0.137	0	0	0	0.031	0.238	0.131	0.086	0.321	0.315	0.191	0.091
312	Liberia	Cestos	CSTO_LBR	0.371	0	0	0.019	0.346	0.803	0.551	0.44	0.864	0.767	0.453	0.271
313	Liberia	Loffa	LOFF_LBR	0.251	0	0	0.003	0.076	0.361	0.531	0.637	0.79	0.568	0.307	0.165
314	Liberia	Mana-Morro	MANA_LBR	0.133	0	0	0.031	0.099	0.177	0.23	0.316	0.354	0.29	0.177	0.087
315	Liberia	Moa	MOAX_LBR	0.073	0	0	0.001	0.054	0.097	0.124	0.154	0.202	0.164	0.095	0.048
316	Liberia	St. John (Africa)	SJAF_LBR	0.356	0	0	0	0.069	0.646	0.759	0.749	1.046	0.852	0.433	0.235
317	Liberia	St. Paul	SPAU_LBR	0.157	0	0	0.009	0.048	0.164	0.246	0.277	0.551	0.378	0.186	0.103
318	Libya	Lake Chad	LKCH_LBY	0	0	0	0	0	0	0	0	0	0	0	0
319	Lesotho	Orange	ORAN_LSO	0.119	0.088	0.09	0.052	0.033	0.019	0.011	0.007	0.004	0.005	0.022	0.061
320	Lithuania	Neman	NMAN_LTU	0.05	0	1.337	0.838	0.3	0.171	0.103	0.062	0.038	0.023	0.116	0.033
321	Lithuania	Venta	VENT_LTU	0.008	0	0.046	0.042	0.014	0.007	0.004	0.003	0.002	0.01	0.018	0.006
322	Luxembourg	Rhine	RHIN_LUX	0.343	0.238	0.175	0.12	0.074	0.042	0.024	0.015	0.01	0.014	0.108	0.159
323	Latvia	Barta	BRTA_LVA	0.096	0	0.177	0.182	0.053	0.03	0.018	0.011	0.007	0.043	0.065	0.118
324	Latvia	Daugava	DUGV_LVA	0.208	0	0	1.872	0.59	0.329	0.195	0.118	0.074	0.204	0.435	0.136
325	Latvia	Gauja	GUJA_LVA	0.031	0	0	0.188	0.059	0.033	0.02	0.012	0.009	0.031	0.065	0.02
326	Latvia	Lielupe	LLUP_LVA	0.14	0	0	1.967	0.585	0.328	0.198	0.12	0.072	0.044	0.318	0.092
327	Latvia	Narva	NRVA_LVA	0.013	0	0	0.131	0.043	0.023	0.014	0.008	0.005	0.009	0.028	0.009
328	Latvia	Salaca	SALC_LVA	0.029	0	0	0.251	0.08	0.044	0.026	0.016	0.01	0.04	0.056	0.019
329	Latvia	Venta	VENT_LVA	0.009	0	0	0.058	0.018	0.01	0.006	0.004	0.002	0.009	0.02	0.006
330	Morocco	Daoura	DAUR_MAR	0	0	0	0	0	0	0.001	0.001	0	0	0	0
331	Morocco	Dra	DRAX_MAR	0.002	0.001	0.001	0.003	0.036	0.014	0.009	0.006	0.004	0.003	0.002	0.001
332	Morocco	Guir	GUIR_MAR	0	0	0	0	0	0	0	0	0	0	0	0
333	Morocco	Tafna	TAFN_MAR	0	0	0	0	0	0	0	0	0	0	0	0
334	Moldova	Danube	DANU_MDA	0.001	0.001	0.015	0.042	0.024	0.014	0.011	0.011	0.006	0.002	0.001	0.001
335	Moldova	Dniester	DNSR_MDA	0.004	0.001	0.433	0.114	0.075	0.05	0.03	0.028	0.016	0.007	0.004	0.003
336	Moldova	Kogilnik	KGNK_MDA	0	0	0	0	0	0	0	0	0	0	0	0
337	Moldova	Sarata	SRTA_MDA	0.004	0	0.378	0.213	0.09	0.055	0.033	0.021	0.013	0.007	0.004	0.003
338	Mexico	Candelaria	CDLR_MEX	0.035	0.386	0	0	0	0	0.014	0.021	0.094	0.091	0.047	0.023
339	Mexico	Coatan Achute	CTAT_MEX	0.075	0.387	0.003	0.004	0.046	0.172	0.156	0.176	0.204	0.178	0.089	0.051
340	Mexico	Colorado	CLDO_MEX	0	0.386	0.001	0.002	0.002	0.003	0.004	0.005	0.004	0.003	0.001	0
341	Mexico	Grijalva	GJLV_MEX	2.201	0.388	0.165	0.099	0.063	0.646	0.747	1.019	2.275	2.955	1.725	1.398
342	Mexico	Hondo	HOND_MEX	0.071	0.386	0.001	0.002	0.001	0.001	0.013	0.041	0.188	0.128	0.086	0.052
343	Mexico	Rio Grande (North America)	RGNA_MEX	0.018	0.4	0.027	0.041	0.046	0.032	0.072	0.1	0.101	0.058	0.021	0.015
344	Mexico	Tijuana	TIJU_MEX	0	0.386	0.005	0.003	0.001	0.001	0.001	0.001	0.001	0.001	0	0
345	Mexico	Yaqui	YAQU_MEX	0.006	0.396	0.02	0.023	0.01	0.007	0.018	0.022	0.014	0.009	0.005	0.006
346	Macedonia	Drin	DRIN_MKD	0.008	0.021	0.071	0.077	0.037	0.02	0.012	0.007	0.004	0.003	0.019	0.005
347	Macedonia	Lake Prespa	LKPP_MKD	0.021	0.021	0.018	0.014	0.01	0.006	0.004	0.003	0.001	0.001	0	0.016
348	Macedonia	Struma	STUM_MKD	0	0.021	0.007	0.007	0.005	0.003	0.003	0.003	0.002	0.001	0	0
349	Macedonia	Vardar	VRDR_MKD	0.018	0.021	0.03	0.057	0.026	0.018	0.014	0.011	0.006	0.003	0.001	0.001
350	Mali	Niger	NGER_MLI	0.438	0.002	0.003	0.002	0.03	0.118	1.09	2.972	1.957	0.804	0.476	0.288
351	Mali	Senegal	SENG_MLI	0.944	0	0	0	0	0	0.806	6.391	4.334	1.697	1.025	0.619
352	Mali	Volta	VOLT_MLI	0.01	0	0	0	0	0	0.03	0.108	0.031	0.019	0.011	0.007
353	Myanmar (Burma)	Irrawaddy	IRWD_MMR	5.405	0.561	1.064	1.445	5.385	17.975	27.879	28.667	20.249	10.907	5.887	3.544
354	Myanmar (Burma)	Kaladan	KALD_MMR	0.436	0.552	0	0	0.085	1.6	2.559	2.486	1.574	0.842	0.478	0.286
355	Myanmar (Burma)	Mekong	MEKO_MMR	1.849	0.552	0.002	0.002	0.001	1.013	3.425	5.503	4.746	3.631	2.457	1.255
356	Myanmar (Burma)	Pakchan	PKCN_MMR	0.085	0.552	0	0	0.045	0.16	0.212	0.236	0.241	0.176	0.11	0.057
357	Myanmar (Burma)	Salween	SALW_MMR	3.835	0.553	1.25	2.749	3.656	8.245	15.165	17.648	14.36	8.157	4.204	2.515
358	Mongolia	Amur	AMUR_MNG	0.006	0	0	0.054	0.065	0.066	0.03	0.021	0.027	0.011	0.006	0.004
359	Mongolia	Har Us Nur	HRUN_MNG	0.001	0	0	0.016	0.004	0.009	0.015	0.007	0.006	0.002	0.001	0.001
360	Mongolia	Jenisej/Yenisey	YNSY_MNG	0.193	0	0	0.053	0.603	1.056	1.093	1.106	0.773	0.347	0.209	0.126
361	Mongolia	Lake Ubsa-Nur	LKUN_MNG	0.005	0	0	0.08	0.021	0.073	0.061	0.025	0.014	0.009	0.005	0.003
362	Mongolia	Pu Lun T'o	PULT_MNG	0	0	0	0	0	0	0	0	0	0	0	0
363	Montenegro	Danube	DANU_MON	0.041	0.072	0.076	0.089	0.05	0.032	0.018	0.011	0.009	0.021	0.044	0.051
364	Mozambique	Buzi	BUZI_MOZ	0.111	21.538	0.186	0.073	0.043	0.026	0.016	0.009	0.006	0.003	0.002	0.016
365	Mozambique	Incomati	ICMT_MOZ	0	21.538	0	0	0	0	0	0	0	0	0	0
366	Mozambique	Limpopo	LMPO_MOZ	0.007	21.539	0.002	0.001	0.001	0	0	0.001	0.001	0.001	0	0
367	Mozambique	Maputo	MPUT_MOZ	0	21.538	0	0	0	0	0	0	0	0	0	0
368	Mozambique	Pungwe	PUNG_MOZ	0.218	21.538	0.374	0.124	0.068	0.041	0.025	0.016	0.01	0.007	0.004	0.057
369	Mozambique	Ruvuma	RVMA_MOZ	0.921	21.538	1.797	0.938	0.441	0.266	0.161	0.097	0.059	0.035	0.021	0.055
370	Mozambique	Sabi	SABI_MOZ	0.449	21.538	0.283	0.11	0.067	0.04	0.024	0.015	0.009	0.005	0.003	0.114
371	Mozambique	Umbeluzi	UBLZ_MOZ	0	21.538	0	0	0	0	0	0	0	0	0	0
372	Mozambique	Zambezi	ZAMB_MOZ	25.006	21.538	12.915	4.811	2.907	1.757	1.062	0.643	0.391	0.238	0.143	10.584
373	Mauritania	Atui	ATUI_MRT	0	0	0	0	0	0	0	0	0	0	0	0
374	Mauritania	Senegal	SENG_MRT	0.105	0.002	0.003	0.002	0.002	0.002	0.005	1.172	0.307	0.19	0.116	0.07
375	Malawi	Zambezi	ZAMB_MWI	2.584	2.604	2.512	1.73	0.659	0.4	0.244	0.153	0.099	0.064	0.038	1.127
376	Malaysia	Sembakung	SMBK_MYS	0.275	0.088	0.109	0.202	0.213	0.214	0.157	0.146	0.201	0.216	0.196	0.187
377	Namibia	Cuvelai/Etosha	ETOS_NAM	0.004	0.092	0.004	0.003	0.002	0.001	0.001	0	0	0	0	0
378	Namibia	Kunene	KUNE_NAM	0.001	0.092	0.075	0.028	0.017	0.01	0.006	0.004	0.002	0.001	0.001	0
379	Namibia	Okavango	OKVG_NAM	0.002	0.092	0.009	0.003	0.002	0.001	0.001	0	0	0	0	0
380	Namibia	Orange	ORAN_NAM	0	0.092	0	0	0	0	0	0	0	0	0	0
381	Namibia	Zambezi	ZAMB_NAM	0	0.092	0.005	0.002	0.001	0.001	0	0	0	0	0	0
382	Niger	Lake Chad	LKCH_NER	0.085	0.011	0.012	0.001	0	0	0	0.796	0.207	0.125	0.08	0.051
383	Niger	Niger	NGER_NER	0.482	0.01	0.009	0.005	0.007	0.008	0.025	5.424	1.42	0.863	0.516	0.313
384	Nigeria	Akpa	AKPA_NGA	0.065	0	0.017	0.041	0.077	0.105	0.154	0.168	0.183	0.164	0.075	0.042
385	Nigeria	Cross	CROS_NGA	0.859	0	0	0.003	0.43	1.15	2.04	1.924	2.322	2.04	1.078	0.563
386	Nigeria	Lake Chad	LKCH_NGA	0.663	0.016	0.02	0.018	0.005	0.029	0.666	7.236	1.94	1.175	0.711	0.433
387	Nigeria	Niger	NGER_NGA	27.884	0.015	0.055	0.23	1.032	38.646	68.948	60.001	93.537	72.562	30.708	18.283
388	Nigeria	Oueme	OUEM_NGA	0.04	0	0	0.015	0.051	0.154	0.19	0.058	0.089	0.119	0.05	0.026
389	Nicaragua	Coco/Segovia	COCO_NIC	0.884	0.062	0.031	0.019	0.011	0.379	0.684	0.673	0.675	0.833	0.849	0.672
390	Nicaragua	Negro	NEGR_NIC	0.035	0.062	0.002	0.002	0.001	0.024	0.025	0.023	0.075	0.107	0.04	0.023
391	Nicaragua	San Juan	SJUA_NIC	0.301	0.062	0.012	0.009	0.029	0.204	0.421	0.559	0.581	0.585	0.359	0.225
392	Netherlands	Rhine	RHIN_NLD	2.129	1.487	0.964	0.652	0.372	0.208	0.126	0.078	0.047	0.029	0.529	0.881
393	Norway	Glama	GLAM_NOR	0.237	0.003	0	1.199	0.364	0.207	0.124	0.082	0.13	0.236	0.499	0.155
394	Norway	Klaralven	KRLV_NOR	0.016	0.002	0	0.267	0.084	0.047	0.028	0.021	0.03	0.05	0.017	0.01
395	Norway	Naatamo	NAAT_NOR	0.012	0.002	0.001	0.001	0.149	0.052	0.027	0.016	0.01	0.006	0.004	0.002
396	Norway	Tana	TANA_NOR	0.018	0.002	0	0	0.44	0.121	0.071	0.043	0.038	0.054	0.019	0.012
397	Norway	Torne/Tornealven	TORN_NOR	0.004	0.002	0	0	0.068	0.09	0.031	0.018	0.011	0.007	0.004	0.002
398	Nepal	Ganges-Brahmaputra-Meghna	GANG_NPL	0.739	0.21	0.871	0.908	1.074	1.821	2.747	3.456	2.748	1.439	0.808	0.475
399	Pakistan	Dasht	DSHT_PAK	0.001	1.208	0.002	0.002	0.001	0.001	0.001	0.002	0.002	0.001	0.001	0
400	Pakistan	Helmand	HLMD_PAK	0.011	1.208	0.01	0.005	0.003	0.003	0.002	0.003	0.002	0.001	0.001	0.002
401	Pakistan	Indus	INDU_PAK	1.577	2.12	3.293	5.496	4.724	4.119	3.381	4.381	3.525	2.28	1.174	0.7
402	Peru	Amazon	AMZN_PER	44.769	22.83	30.037	31.277	28.728	21.339	15.592	12.989	13.012	20.971	27.876	25.774
403	Peru	Chira	CHIR_PER	0.014	22.821	0.056	0.052	0.021	0.014	0.009	0.007	0.006	0.005	0.004	0.004
404	Peru	Lake Titicaca-Poopo System	LKTC_PER	1.051	22.82	0.692	0.492	0.365	0.173	0.105	0.071	0.082	0.084	0.086	0.466
405	Papua New Guinea	Fly	FLYX_PNG	2.423	2.014	2.709	1.686	1.525	1.1	0.632	0.618	0.462	0.525	0.86	1.244
406	Papua New Guinea	Sepik	SEPK_PNG	1.45	2.014	1.579	1.453	1.143	0.569	0.5	0.495	0.616	0.649	1.022	1
407	Papua New Guinea	Tami	TAMI_PNG	0.113	2.014	0.105	0.09	0.063	0.049	0.045	0.041	0.037	0.03	0.041	0.073
408	Papua New Guinea	Tjeroaka-Wanggoe	TJWA_PNG	0.107	2.014	0.131	0.088	0.073	0.042	0.024	0.015	0.009	0.006	0.021	0.065
409	Poland	Neman	NMAN_POL	0.03	0.744	0.035	0.62	0.191	0.109	0.064	0.039	0.024	0.015	0.064	0.02
410	Poland	Oder/Odra	ODER_POL	0.093	0.749	0.624	0.354	0.199	0.115	0.072	0.047	0.031	0.028	0.032	0.133
411	Poland	Vistula/Wista	VSTL_POL	0.565	0.751	2.526	1.09	0.587	0.324	0.195	0.123	0.077	0.049	0.073	0.851
412	Korea, Democratic People's Republic of (North)	Amur	AMUR_PRK	0.004	0	0	0.007	0.017	0.013	0.013	0.019	0.016	0.009	0.005	0.003
413	Korea, Democratic Korea, Democratic People's Republic of (North)	Han	HANX_PRK	0.054	0	0.121	0.055	0.047	0.051	0.122	0.236	0.168	0.079	0.077	0.035
414	Korea, Democratic Korea, Democratic People's Republic of (North)	Tumen	TUMN_PRK	0.025	0	0.052	0.02	0.022	0.019	0.016	0.046	0.075	0.051	0.034	0.016
415	Korea, Democratic Korea, Democratic People's Republic of (North)	Yalu	YALU_PRK	0.232	0	0.208	0.685	0.229	0.148	0.747	0.97	0.683	0.424	0.309	0.152
416	Portugal	Douro/Duero	DURO_PRT	3.424	2.041	2.316	1.463	0.951	0.495	0.309	0.193	0.113	0.065	0.055	1.89
417	Portugal	Guadiana	GUDN_PRT	0.267	2.041	0.442	0.231	0.117	0.082	0.063	0.046	0.025	0.01	0.006	0.007
418	Portugal	Mino	MINO_PRT	1.041	2.041	0.57	0.387	0.318	0.169	0.094	0.057	0.034	0.092	0.459	0.669
419	Portugal	Tagus/Tejo	TAGU_PRT	1.672	2.041	1.186	0.723	0.396	0.246	0.191	0.139	0.072	0.031	0.047	0.801
420	Paraguay	La Plata	LPTA_PRY	15.955	6.023	7.913	10.974	15.095	14.927	10.986	9.067	13.88	13.896	13.24	10.268
421	Romania	Danube	DANU_ROM	1.957	8.125	2.867	1.479	0.913	0.57	0.385	0.246	0.146	0.141	0.418	2.82
422	Russia	Amur	AMUR_RUS	8.272	1.397	0.004	86.94	107.994	34.307	30.677	28.46	26.553	19.976	8.981	5.425
423	Russia	Daugava	DUGV_RUS	0.013	1.396	0	0.67	0.203	0.118	0.07	0.042	0.026	0.033	0.024	0.008
424	Russia	Dnieper	DNPR_RUS	0.045	1.397	0.002	0.649	0.236	0.123	0.076	0.05	0.029	0.026	0.105	0.03
425	Russia	Don	DONX_RUS	0.399	1.401	7.409	20.162	6.724	3.46	2.164	1.342	0.78	0.457	0.94	0.263
426	Russia	Har Us Nur	HRUN_RUS	0	1.396	0	0	0.002	0.007	0.004	0.002	0.001	0.001	0	0
427	Russia	Jenisej/Yenisey	YNSY_RUS	6.539	1.398	0.846	3.618	95.204	104.106	27.042	16.334	18.922	8.31	5.02	3.033
428	Russia	Kemi	KEMI_RUS	0.001	1.396	0	0	0.044	0.018	0.009	0.005	0.003	0.002	0.001	0.001
429	Russia	Lake Ubsa-Nur	LKUN_RUS	0.001	1.396	0	0	0.007	0.016	0.011	0.005	0.003	0.002	0.001	0.001
430	Russia	Lava/Pregel	LAVA_RUS	0.018	1.396	0.252	0.082	0.049	0.028	0.017	0.01	0.006	0.008	0.041	0.012
431	Russia	Mius	MIUS_RUS	0.001	1.396	0.067	0.035	0.017	0.01	0.006	0.004	0.002	0.001	0.001	0.001
432	Russia	Narva	NRVA_RUS	0.038	1.396	0	0.969	0.288	0.162	0.098	0.059	0.036	0.022	0.084	0.025
433	Russia	Neman	NMAN_RUS	0.29	1.396	2.745	0.972	0.555	0.32	0.192	0.116	0.084	0.384	0.579	0.19
434	Russia	Ob	OBXX_RUS	3.58	1.405	0.404	71.677	81.153	101.708	28.269	16.465	11.597	7.117	3.886	2.351
435	Russia	Olanga	OLNG_RUS	0.019	1.396	0	0	0.251	0.073	0.041	0.026	0.04	0.058	0.02	0.012
436	Russia	Oral/Ural	ORAL_RUS	0.052	1.396	0.001	2.225	0.649	0.387	0.261	0.167	0.09	0.161	0.057	0.035
437	Russia	Oulu	OULU_RUS	0.003	1.396	0	0.052	0.014	0.008	0.005	0.004	0.006	0.01	0.003	0.002
438	Russia	Pasvik	PSVK_RUS	0.047	1.396	0.007	0.004	0.259	0.068	0.043	0.025	0.015	0.009	0.006	0.003
439	Russia	Samur	SAMR_RUS	0.001	1.396	0	0.015	0.022	0.008	0.005	0.003	0.002	0.001	0.001	0
440	Russia	Sujfun	SUJF_RUS	0.057	1.396	0	0.25	0.199	0.126	0.074	0.119	0.156	0.164	0.062	0.037
441	Russia	Sulak	SULK_RUS	0.009	1.396	0.007	0.025	0.051	0.066	0.028	0.019	0.017	0.015	0.008	0.011
442	Russia	Terek	TERK_RUS	0.067	1.396	0.258	0.084	0.08	0.089	0.065	0.042	0.021	0.017	0.046	0.086
443	Russia	Tuloma	TULM_RUS	0.083	1.396	0.012	0.007	0.395	0.125	0.065	0.04	0.044	0.072	0.025	0.015
444	Serbia	Drin	DRIN_SRB	0.011	0.742	0.055	0.04	0.031	0.017	0.01	0.006	0.004	0.002	0.002	0.015
445	Serbia	Vardar	VRDR_SRB	0.008	0.744	0.045	0.069	0.039	0.024	0.015	0.011	0.006	0.014	0.013	0.006
446	Suriname	Amazon	AMZN_SUR	0.009	0.657	0.036	0.065	0.134	0.13	0.09	0.05	0.027	0.016	0.01	0.006
447	Suriname	Corantijn/Courantyne	CRTY_SUR	0.067	0.657	0.078	0.145	0.364	0.393	0.296	0.178	0.09	0.054	0.033	0.02
448	Suriname	Essequibo	ESQB_SUR	0.192	0.657	0.159	0.334	1.298	1.67	1.343	0.921	0.428	0.258	0.156	0.106
449	Suriname	Maroni	MRNI_SUR	0.419	0.657	0.641	1.007	1.41	1.316	0.971	0.601	0.303	0.183	0.11	0.067
450	Slovakia	Danube	DANU_SVK	0.043	0.118	0.242	0.144	0.082	0.055	0.047	0.049	0.04	0.043	0.066	0.061
451	Slovakia	Vistula/Wista	VSTL_SVK	0.013	0.116	0	0.044	0.054	0.033	0.026	0.019	0.015	0.016	0.023	0.008
452	Slovenia	Danube	DANU_SVN	0.151	0.155	0.48	0.228	0.24	0.164	0.111	0.119	0.155	0.285	0.257	0.155
453	Slovenia	Isonzo	ISNZ_SVN	0.038	0.155	0	0.188	0.234	0.119	0.084	0.071	0.091	0.113	0.042	0.025
454	Uzbekistan	Aral Sea	ARAL_UZB	0.123	0.116	0.409	0.632	0.719	0.71	1.187	1.166	0.781	0.303	0.048	0.057
455	Venezuela	Amacuro	AMCR_VEN	0.132	1.21	0.008	0.015	0.064	0.117	0.121	0.102	0.073	0.061	0.071	0.107
456	Venezuela	Amazon	AMZN_VEN	6.617	1.21	2.616	7.181	7.271	7.907	9.383	5.305	4.589	6.802	5.135	3.386
457	Venezuela	Catatumbo	CTTB_VEN	0.385	1.21	0	0.049	0.369	0.18	0.08	0.085	0.226	0.668	0.708	0.252
458	Venezuela	Essequibo	ESQB_VEN	0.093	1.21	0.02	0.063	0.148	0.438	0.443	0.331	0.142	0.085	0.087	0.074
459	Venezuela	Orinoco	ORIN_VEN	9.339	1.219	2.542	7.136	7.124	34.265	39.492	53.787	36.492	17.554	10.281	6.17
460	Vietnam	Bei Jiang/Hsi	HSIX_VNM	0.037	0.003	0	0	0.001	0.069	0.14	0.222	0.154	0.069	0.04	0.024
461	Vietnam	Ca/Song-Koi	CAXX_VNM	0.287	0.004	0.002	0.003	0.06	0.041	0.202	0.455	1.07	0.699	0.332	0.188
462	Vietnam	Ma	MAXX_VNM	0.32	0.004	0.002	0.003	0.016	0.732	1.79	1.782	1.137	0.637	0.348	0.21
463	Vietnam	Mekong	MEKO_VNM	6.325	0.021	0.012	0.014	3.342	5.98	7.171	7.773	12.933	16.699	8.191	4.141
464	Vietnam	Red/Song Hong	REDX_VNM	1.389	0.011	0.014	0.03	0.592	1.676	3.633	5	6.379	2.945	1.518	0.913
465	Russia	Volga	VOLG_RUS	2.762	1.42	17.184	39.657	13.769	7.875	4.67	2.879	1.692	1.707	6.271	1.819
466	Russia	Vuoksa	VUKS_RUS	0.004	1.396	0	0.141	0.038	0.023	0.014	0.008	0.009	0.014	0.005	0.003
467	Rwanda	Congo/Zaire	CNGO_RWA	0.097	0.047	0.059	0.086	0.078	0.032	0.019	0.012	0.008	0.034	0.063	0.067
468	Rwanda	Nile	NILE_RWA	0.057	0.047	0.037	0.07	0.054	0.022	0.013	0.008	0.022	0.043	0.057	0.043
469	Sudan	Baraka	BRKA_SDN	0	0	0	0	0	0	0	0	0	0	0	0
470	Sudan	Gash	GASH_SDN	0.001	0.001	0.001	0.001	0	0	0	0	0	0	0	0
471	Sudan	Lake Chad	LKCH_SDN	0.033	0	0	0	0	0	0.116	0.34	0.104	0.06	0.036	0.022
472	Sudan	Lotagipi Swamp	LGPS_SDN	0.009	0	0	0.04	0.028	0.017	0.025	0.034	0.022	0.017	0.013	0.006
473	Sudan	Nile	NILE_SDN	1.758	0.109	0.134	0.113	0.52	1.494	6.005	11.056	7.454	3.198	1.98	1.164
474	Senegal	Gambia	GAMB_SEN	0.149	0	0	0	0	0.064	0.248	0.738	0.746	0.268	0.162	0.098
475	Senegal	Geba	GEBA_SEN	0.168	0	0	0	0	0	0	0.63	0.888	0.323	0.183	0.11
476	Senegal	Senegal	SENG_SEN	0.185	0.001	0.001	0.001	0.001	0.003	0.115	0.328	1.269	0.332	0.202	0.122
477	Sierra Leone	Great Scarcies	GSCR_SLE	0.446	0	0	0	0	0.192	1.126	1.645	1.333	1.058	0.521	0.293
478	Sierra Leone	Little Scarcies	LSCR_SLE	0.268	0.001	0.002	0.001	0	0.169	0.575	0.876	0.834	0.659	0.304	0.175
479	Sierra Leone	Mana-Morro	MANA_SLE	0.278	0	0	0	0.007	0.494	0.772	0.755	0.804	0.587	0.355	0.184
480	Sierra Leone	Moa	MOAX_SLE	0.439	0	0	0.026	0.094	0.352	0.755	1.203	1.174	0.932	0.579	0.29
481	El Salvador	Goascoran	GOSR_SLV	0.03	0	0	0	0	0.036	0.017	0.027	0.113	0.079	0.032	0.019
482	El Salvador	Lempa	LMPA_SLV	0.098	0.001	0.002	0.002	0.001	0.06	0.175	0.194	0.301	0.263	0.108	0.065
483	El Salvador	Paz	PAZX_SLV	0.034	0	0	0	0	0.045	0.041	0.086	0.136	0.077	0.036	0.022
484	Somalia	Awash	AWSH_SOM	0	0	0	0	0	0.001	0.002	0.001	0	0	0	0
485	Somalia	Juba-Shibeli	JUBA_SOM	0.012	0.006	0.004	0.021	0.01	0.029	0.042	0.022	0.006	0.026	0.008	0.008
486	Serbia	Danube	DANU_SRB	0.408	0.749	15.168	5.65	5.3	3.14	1.603	0.959	0.581	0.353	0.763	0.27
487	Sweden	Klaralven	KRLV_SWE	0.436	0.012	0.844	0.368	0.198	0.111	0.067	0.131	0.141	0.341	0.434	0.515
488	Sweden	Torne/Tornealven	TORN_SWE	0.046	0.011	0.007	0.457	0.391	0.149	0.074	0.045	0.027	0.016	0.01	0.006
489	Swaziland	Incomati	ICMT_SWZ	0	0.086	0.008	0.005	0.004	0.003	0.003	0.004	0.004	0.003	0.002	0.001
490	Swaziland	Maputo	MPUT_SWZ	0.082	0.086	0.064	0.037	0.02	0.014	0.01	0.009	0.008	0.006	0.027	0.053
491	Swaziland	Umbeluzi	UBLZ_SWZ	0	0.086	0	0	0	0	0	0	0	0	0	0
492	Syria	Asi/Orontes	ASIX_SYR	0.101	0.432	0.076	0.055	0.06	0.051	0.057	0.051	0.029	0.011	0.003	0.011
493	Syria	Jordan	JORD_SYR	0	0.432	0.008	0.009	0.01	0.007	0.007	0.006	0.004	0.002	0.001	0
494	Syria	Nahr El Kebir	NHRK_SYR	0.517	0.432	0.302	0.164	0.093	0.06	0.043	0.03	0.018	0.009	0.005	0.294
495	Syria	Tigris-Euphrates/Shatt al Arab	TIGR_SYR	0.56	0.438	0.511	0.398	0.272	0.197	0.184	0.159	0.098	0.043	0.022	0.184
496	Chad	Lake Chad	LKCH_TCD	1.73	0.001	0.002	0.002	0.001	0.11	5.526	9.131	8.165	3.11	1.878	1.134
497	Chad	Niger	NGER_TCD	0.04	0	0	0	0	0.014	0.105	0.226	0.184	0.071	0.043	0.026
498	Togo	Mono	MONO_TGO	0.043	0	0	0.019	0.13	0.239	0.125	0.114	0.152	0.114	0.046	0.028
499	Togo	Volta	VOLT_TGO	0.097	0	0	0.027	0.045	0.109	0.146	0.362	0.516	0.183	0.105	0.063
500	Thailand	Mekong	MEKO_THA	6.027	0.046	0.08	0.089	4.269	22.555	28.548	29.512	26.551	11.285	6.667	4.009
501	Thailand	Salween	SALW_THA	0.03	0	0	0	0	0.025	0.113	0.136	0.116	0.063	0.033	0.02
502	Tajikistan	Aral Sea	ARAL_TJK	0.027	0.027	0.148	0.146	0.325	0.323	0.315	0.385	0.188	0.083	0.032	0.019
503	Tajikistan	Tarim	TRIM_TJK	0	0.026	0	0	0	0	0	0	0	0	0	0
504	Turkmenistan	Aral Sea	ARAL_TKM	0.459	1.264	1.26	0.335	0.208	0.137	0.112	0.076	0.051	0.036	0.011	0.008
505	Turkmenistan	Atrak	ATRK_TKM	0.005	1.266	0.075	0.045	0.039	0.042	0.042	0.042	0.029	0.015	0.004	0.001
506	Turkmenistan	Hari/Harirud	HARI_TKM	0.002	1.264	0.006	0.021	0.024	0.042	0.09	0.084	0.061	0.024	0.003	0.001
507	Turkmenistan	Murgab	MRGB_TKM	0.005	1.263	0.009	0.006	0.005	0.006	0.01	0.01	0.007	0.003	0.001	0
508	Timor Leste	Loes	LOES_TLS	0.052	0.057	0.045	0.029	0.016	0.009	0.005	0.003	0.002	0.001	0.001	0.003
509	Tunisia	Medjerda	MDJD_TUN	0.377	0.206	0.171	0.136	0.075	0.047	0.034	0.02	0.012	0.007	0.041	0.246
510	Turkey	Asi/Orontes	ASIX_TUR	0.959	1.446	0.416	0.238	0.148	0.114	0.098	0.078	0.046	0.019	0.07	0.454
511	Turkey	Coruh	CRUH_TUR	1.749	1.445	0.613	0.679	0.405	0.508	0.215	0.262	0.699	0.761	1.064	1.087
512	Turkey	Kura-Araks	KURA_TUR	0.026	1.446	0.001	0.217	0.287	0.111	0.065	0.044	0.027	0.037	0.051	0.017
513	Turkey	Maritsa	MRSA_TUR	0.05	1.445	0.033	0.13	0.052	0.032	0.024	0.017	0.009	0.004	0.002	0.02
514	Turkey	Tigris-Euphrates/Shatt al Arab	TIGR_TUR	2.722	1.448	1.24	0.71	0.648	0.353	0.332	0.284	0.184	0.128	0.409	0.99
515	Tanzania, United Republic of	Congo/Zaire	CNGO_TZA	1.719	1.38	1.678	2.071	0.89	0.486	0.293	0.177	0.107	0.065	0.784	1.468
516	Tanzania, United Tanzania, United Republic of	Lake Natron	LKNT_TZA	0.002	1.381	0.001	0.053	0.038	0.019	0.014	0.009	0.006	0.004	0.002	0.001
517	Tanzania, United Tanzania, United Republic of	Nile	NILE_TZA	2.233	1.38	2.586	5.269	4.894	1.833	1.107	0.669	0.444	0.762	1.69	1.98
518	Tanzania, United Tanzania, United Republic of	Pangani	PANG_TZA	0.097	1.382	0.057	0.399	1.397	0.639	0.308	0.185	0.113	0.069	0.091	0.099
519	Tanzania, United Tanzania, United Republic of	Ruvuma	RVMA_TZA	0.241	1.38	1.326	0.609	0.309	0.187	0.113	0.068	0.041	0.025	0.015	0.009
520	Tanzania, United Tanzania, United Republic of	Umba	UMBA_TZA	0.001	1.38	0	0.001	0.032	0.011	0.006	0.004	0.003	0.002	0.001	0.001
521	Tanzania, United Tanzania, United Republic of	Zambezi	ZAMB_TZA	0.11	1.38	0.154	0.226	0.168	0.085	0.051	0.03	0.018	0.011	0.012	0.062
522	Uganda	Lotagipi Swamp	LGPS_UGA	0	0.3	0	0	0	0	0	0	0	0	0	0
523	Uganda	Nile	NILE_UGA	2.251	0.301	2.539	5.041	5.808	3.401	5.476	8.114	7.47	5.581	2.443	1.476
524	Ukraine	Danube	DANU_UKR	0.108	0.133	0.206	0.135	0.121	0.074	0.053	0.049	0.051	0.082	0.095	0.119
525	Ukraine	Dnieper	DNPR_UKR	0.624	0.141	7.873	2.96	1.453	0.904	0.587	0.374	0.219	0.496	1.349	0.412
526	Ukraine	Dniester	DNSR_UKR	0.017	0.134	0.278	0.182	0.102	0.063	0.037	0.027	0.021	0.028	0.029	0.012
527	Ukraine	Don	DONX_UKR	0.015	0.135	1.439	0.936	0.308	0.178	0.115	0.073	0.043	0.025	0.016	0.011
528	Ukraine	Kogilnik	KGNK_UKR	0	0.132	0.009	0.008	0.003	0.002	0.002	0.001	0.001	0	0	0
529	Ukraine	Vistula/Wista	VSTL_UKR	0.002	0.133	0.082	0.043	0.022	0.013	0.008	0.005	0.003	0.002	0.002	0.001
530	Uruguay	La Plata	LPTA_URY	1.45	0.105	0.881	1.895	1.788	2.004	1.92	1.386	1.785	2.257	1.546	1.149
531	Uruguay	Lagoon Mirim	LMRM_URY	0.212	0.107	0.183	0.36	0.443	0.681	0.607	0.676	0.611	0.414	0.202	0.131
532	United States of America	Colorado	CLDO_USA	0.016	56.866	0.069	0.172	0.216	0.216	0.226	0.16	0.116	0.078	0.033	0.02
533	United States of America	Columbia	CLMB_USA	42.676	56.859	27.792	19.337	12.982	7.983	4.871	3.112	1.837	5.419	17.393	26.437
534	United States of America	Firth	FRTH_USA	0.001	56.853	0	0	0	0	0.024	0.006	0.004	0.002	0.001	0.001
535	United States of America	Mississippi	MISS_USA	73.374	56.971	53.914	42.421	27.924	14.806	16.353	11.261	7.765	7.285	26.37	45.913
536	United States of America	Nelson-Saskatchewan	NELS_USA	0.047	56.854	0.001	1.189	0.617	0.299	0.177	0.12	0.116	0.144	0.051	0.031
537	United States of America	Rio Grande (North	RGNA_USA	0.008	56.859	0.027	0.055	0.084	0.076	0.063	0.059	0.047	0.031	0.016	0.009
538	United States of America	Skagit	SKAG_USA	0.722	56.853	0.292	0.196	0.124	0.069	0.04	0.024	0.018	0.197	0.373	0.454
539	United States of America	St. Croix	SCRO_USA	0.033	56.853	0	0.269	0.09	0.058	0.033	0.019	0.019	0.032	0.068	0.021
540	United States of America	St. John (North America)	SJNA_USA	0.215	56.853	0	1.5	0.493	0.367	0.245	0.159	0.187	0.292	0.408	0.141
541	United States of America	St. Lawrence	SLAW_USA	7.147	56.888	30.387	37.17	12.358	7.485	4.562	2.979	3.021	4.744	8.169	7.934
542	United States of America	Yaqui	YAQU_USA	0	56.853	0	0	0	0	0	0	0	0	0	0
543	United States of America	Yukon	YUKN_USA	2.639	56.853	0.195	0.118	26.531	7.29	10.719	9.577	8.005	7.148	2.864	1.73
544	Vietnam	Saigon	SAIG_VNM	0.207	0.004	0.002	0.036	0.109	0.168	0.429	0.523	0.619	0.506	0.241	0.135
545	Vietnam	Song Vam Co Dong	SVCD_VNM	0.404	0.004	0.002	0.003	0.009	0.433	0.857	0.904	1.201	1.007	0.478	0.265
546	South Africa	Incomati	ICMT_ZAF	0.253	0.646	0.176	0.093	0.049	0.031	0.02	0.015	0.012	0.007	0.057	0.122
547	South Africa	Limpopo	LMPO_ZAF	0.486	0.67	0.671	0.323	0.179	0.119	0.089	0.089	0.089	0.065	0.038	0.048
548	South Africa	Maputo	MPUT_ZAF	0.069	0.645	0.041	0.024	0.013	0.008	0.005	0.004	0.003	0.002	0.013	0.034
549	South Africa	Orange	ORAN_ZAF	0.084	0.689	0.129	0.089	0.045	0.034	0.035	0.047	0.053	0.049	0.036	0.055
550	South Africa	Thukela	THUK_ZAF	0.08	0.65	0.062	0.028	0.017	0.011	0.009	0.009	0.009	0.008	0.01	0.044
551	Congo, Democratic Republic of (Kinshasa)	Chiloango	CLNG_ZAR	0.026	13.188	0.029	0.05	0.025	0.012	0.007	0.004	0.003	0.002	0.001	0.017
552	Congo, Democratic Republic of (Kinshasa)	Congo/Zaire	CNGO_ZAR	35.421	13.188	25.77	60.321	25.934	13.038	17.212	21.786	32.823	32.277	36.289	36.721
553	Congo, Democratic Republic of (Kinshasa)	Nile	NILE_ZAR	1.083	13.188	0.013	0.446	0.376	0.316	0.307	1.746	2.845	2.325	1.525	0.71
554	Congo, Democratic Republic of (Kinshasa)	Zambezi	ZAMB_ZAR	0.082	13.188	0.07	0.041	0.019	0.011	0.007	0.004	0.003	0.002	0.018	0.048
555	Zambia	Congo/Zaire	CNGO_ZMB	3.046	12.897	3.128	2.315	0.985	0.595	0.36	0.217	0.131	0.079	0.296	1.661
556	Zambia	Zambezi	ZAMB_ZMB	18.178	12.897	4.443	2.687	1.626	0.985	0.599	0.368	0.228	0.14	0.305	9.027
557	Zimbabwe	Limpopo	LMPO_ZWE	0.025	17.171	0.015	0.008	0.005	0.003	0.002	0.002	0.003	0.002	0.001	0.005
558	Zimbabwe	Okavango	OKVG_ZWE	0.051	17.17	0.014	0.008	0.005	0.003	0.002	0.001	0.001	0	0	0.022
559	Zimbabwe	Sabi	SABI_ZWE	0.115	17.172	0.176	0.067	0.04	0.027	0.019	0.02	0.02	0.013	0.005	0.048
560	Zimbabwe	Zambezi	ZAMB_ZWE	24.124	17.172	5.844	3.535	2.138	1.295	0.788	0.486	0.303	0.186	0.109	13.131
						Page 13 of 13
